# Supplementary material for: Climate sensitivity is widely but unevenly spread across zoonotic diseases
Source: Proc Natl Acad Sci U S A. 2025 Dec 9;122(50):e2422851122. doi: 10.1073/pnas.2422851122 (PMC12718308; doi:10.1073/pnas.2422851122)
Supplement: Supplementary file 2 — Dataset S01 (XLSX) [file pnas.2422851122.sd01.xlsx]

## Sheet: Metadata
Variable	Definition	Extracted/Calculated
Reference_ID	ID assigned to each unique scientific paper
Data_ID	Unique ID assigned to each observation extracted
General_response	General classification of response type
Response	General classification of response type
Specific_response	Specific classification of response type (reported in a paper)
Environmental_condition	Temperature/Humidity/Precipitation
Environmental_metric	Details on the measurement of the environmental condition studied
General_Disease	General classification of disease
Disease	Specific disease being studied
Pathogen	Pathogen causing the disease (Bacteria/Virus/Parasite)
Transmission	Mode of transmission of the pathogen (Z/ZVB/FWB/Env)
Transmission_type	Type of transmission (HH/HVH)
Pathogen_genus	Genus of the pathogen
vector	Vector involved in transmission of the pathogen
Principal_reservoir	Primary reservoir host of the pathogen
Specific_scale	Specific numerical scale used in the study
General_Stats_Method	General statistical method used
Statistical_method	Specific statistical method used
N.value	Number of observations used to obtain a statistic.
temp_altered	Whether temperature was altered in the study
Type	Type of statistic extracted from the study
Linear_Nonlinear	Whether the study reported linear or nonlinear inferred effects
R.squared	R^2 reported in the study
Value	Value of statistic reported in the study
Lower	Lowest value of a range (i.e. lower limit of a 95% CI)
Upper	Highest value of a range (i.e. upper limit of a 95% CI)
Error	Type of error reproted
Std._error	Standard error reported
P.value_general	General p-value reported (> 0.05, <0.05, <0.01 etc)
P.value_specific	Specific p-value reported in the study
Direction	Direction of the observed effect (increase/decrease)
Direction_statement	Section of the scientific paper providing the direction statement
DOI	Digital Object Identifier for the study
Continent	Continent studied
Country	Country studied
Location	Specific location within the country where the study was conducted
Latitude_	Latitude of the study location
Longitude	Longitude of the study location
Study_period	Period over which the study was conducted
Date_published	Date the study was published
Dummy	Dummy variable (1)
lag_period_months	Lag period in months before observation, how long after the incident was the trend observed.
Notes	Additional notes or comments about the study
Journal	Journal where the study was published
Journal_5yr_Impact	5-year impact factor of the journal
es	Effect size observed in the study	Calculated
weight	Weight assigned to the observation	Calculated
sample.size	Sample size of the study
se	Standard error of the effect size	Calculated
var	Variance	Calculated
ci.lo	Lower bound of the confidence interval	Calculated
ci.hi	Upper bound of the confidence interval	Calculated
n_method	Method used to calculate N-value if not directly provided.

## Sheet: DatasetFull
Reference_ID	row_unique	Data_ID	Environmental_condition	General_response	Response	Specific_response	Environmental_metric	General_Disease	Disease	Pathogen	Transmission	Transmission_type	Pathogen_genus	vector	Principal_reservoir	Specific_scale	General_Stats_Method	Statistical_method	N.value	temp_altered	Type	Linear_Nonlinear	R.squared	Value	Lower	Upper	Error	Std._error	P.value_general	P.value_specific	Direction	Direction_statement	DOI	Continent	Country	Location	Latitude_	Longitude	Study_period	Date_published	Dummy	lag_period_months	Notes	Journal	Journal_5yr_Impact	measure	n_method	X	Y
21	R40	X87	Precipitation	Host infection	Seroprevalence	Prevalence in host	Annual total	Hantaviral diseases	Sin Nombre Virus	Virus	Z	Non-vectored	Hantavirus	NA	Rodents	10	GL(M)M	Linear regression	4626	NA	Unstandardised coefficient	Linear	0.79	0.00036	0.00029	0.00043	Std. error	0.007	<0.01	0.002	increase	Abstract	10.1086/659632	North America	USA	Califronian channel islands	34.0097	-119.802	1994	2011	1	NA	N-value derived from the fact datasets from 8 islands were used and no individual case number is cited	The American Naturalist	3.33	g	106	-119.802	34.0097
259	R725	X976	Precipitation	Human disease incidence	Incidence	Cases per 100k	Annual SPI previous year (12-month SPI 2001)	Arboviral diseases	West Nile Virus	Virus	ZVB	Vectored	Flavivirus	Mosquito	Birds	1	Correlation	Pearson correlation	619	0	Correlation coefficient	Linear	NA	0.29	NA	NA	NA	NA	<0.001	<0.0001	increase	Results; Table 1	10.1089/vbz.2006.0590	North America	United States	Overall	39.83	-98.58	2002	2007	1	12	SPI = Standardized Precipitation Index; previous year annual SPI used; N.value = 619 counties with √¢¬â¬•1 case; controlled for spatial autocorrelation via partial Mantel; coords are national centroid	Vector-Borne and Zoonotic Diseases	NA	new	NA	NA	NA
259	R726	X977	Precipitation	Human disease incidence	Incidence	Cases per 100k	Annual SPI concurrent year (12-month SPI 2002)	Arboviral diseases	West Nile Virus	Virus	ZVB	Vectored	Flavivirus	Mosquito	Birds	1	Correlation	Pearson correlation	619	0	Correlation coefficient	Linear	NA	-0.21	NA	NA	NA	NA	<0.001	<0.0001	decrease	Results; Table 1	10.1089/vbz.2006.0590	North America	United States	Overall	39.83	-98.58	2002	2007	1	0	Concurrent year SPI; N.value = 619; log-transformed IR	Vector-Borne and Zoonotic Diseases	NA	new	NA	NA	NA
259	R727	X978	Precipitation	Human disease incidence	Incidence	Cases per 100k	Annual SPI previous year (2002 SPI)	Arboviral diseases	West Nile Virus	Virus	ZVB	Vectored	Flavivirus	Mosquito	Birds	1	Correlation	Pearson correlation	941	0	Correlation coefficient	Linear	NA	-0.48	NA	NA	NA	NA	<0.001	<0.0001	decrease	Results; Table 1	10.1089/vbz.2006.0590	North America	United States	Overall	39.83	-98.58	2003	2007	1	12	N.value = 941 counties with √¢¬â¬•1 case in 2003; previous year SPI is 2002 SPI; log-transformed IR; Mantel test used to control spatial autocorrelation	Vector-Borne and Zoonotic Diseases	NA	new	NA	NA	NA
259	R728	X979	Precipitation	Human disease incidence	Incidence	Cases per 100k	Annual SPI concurrent year (2003 SPI)	Arboviral diseases	West Nile Virus	Virus	ZVB	Vectored	Flavivirus	Mosquito	Birds	1	Correlation	Pearson correlation	941	0	Correlation coefficient	Linear	NA	-0.4	NA	NA	NA	NA	<0.001	<0.0001	decrease	Results; Table 1	10.1089/vbz.2006.0590	North America	United States	Overall	39.83	-98.58	2003	2007	1	0	Concurrent year SPI; Mantel p reported as 1.0 indicating non-significance after spatial correction in some comparisons; see Notes	Vector-Borne and Zoonotic Diseases	NA	new	NA	NA	NA
63	R130	X245	Temperature	Host infection	Incidence	Host prevalence	Seasonal mean	Hantaviral diseases	Puumala virus	Virus	Z	Non-vectored	Hantavirus	NA	Rodents	1	GL(M)M	Logistic regression	490	NA	Unstandardised coefficient	Linear	NA	-0.635	-0.833	-0.437	Std. error	0.198	<0.001	NA	decrease	Discussion	10.1089/vbz.2007.0160	Europe	Belgium	Flanders	51.061	4.26965	2004	2008	1	NA	Can't access, Summer	Mary Ann Liebert: vector-borne and zoonotic diseases	2.2	g	106	4.26965	51.061
63	R129	X244	Temperature	Host infection	Incidence	Host prevalence	Seasonal mean	Hantaviral diseases	Puumala virus	Virus	Z	Non-vectored	Hantavirus	NA	Rodents	1	GL(M)M	Logistic regression	490	NA	Unstandardised coefficient	Linear	NA	-0.217	-0.277	-0.157	Std. error	0.06	<0.01	0.003	decrease	Discussion	10.1089/vbz.2007.0160	Europe	Belgium	Flanders	51.061	4.26965	2004	2008	1	NA	Can't access, Winter	Mary Ann Liebert: vector-borne and zoonotic diseases	2.2	g	106	4.26965	51.061
63	R131	X246	Precipitation	Host infection	Incidence	Host prevalence	Seasonal total	Hantaviral diseases	Puumala virus	Virus	Z	Non-vectored	Hantavirus	NA	Rodents	1	GL(M)M	Logistic regression	490	NA	Unstandardised coefficient	Linear	NA	0.019	0.013	0.025	Std. error	0.006	<0.001	NA	increase	Discussion	10.1089/vbz.2007.0160	Europe	Belgium	Flanders	51.061	4.26965	2004	2008	1	NA	Can't access, Spring	Mary Ann Liebert: vector-borne and zoonotic diseases	2.2	g	106	4.26965	51.061
68	R137	X257	Precipitation	Host abundance	Abundance	Host number	Seasonal total	Hantaviral diseases	Puumala virus	Virus	Z	Non-vectored	Hantavirus	NA	Rodents	1	GL(M)M	Linear regression	17	NA	Unstandardised coefficient	Linear	NA	-0.3	NA	NA	NA	NA	>0.05	NA	decrease	Discussion	10.1186/1476-072X-6-55	Europe	Belgium	NA	NA	NA	2004	2007	1	12	N-value is number of years of study, previous winter	Epidemiology and Infection	2.306	NA	64	4.4699	50.5039
68	R135	X255	Temperature	Host infection	Seroprevalence	Virus prevalence	Seasonal maximum	Hantaviral diseases	Puumala virus	Virus	Z	Non-vectored	Hantavirus	NA	Rodents	1	GL(M)M	Logistic regression	17	NA	Unstandardised coefficient	Linear	NA	-0.22	NA	NA	NA	NA	<0.001	NA	decrease	Discussion	10.1186/1476-072X-6-55	Europe	Belgium	NA	NA	NA	2004	2007	1	12	N-value is number of years of study, previous winter	Epidemiology and Infection	2.306	NA	64	4.4699	50.5039
259	R729	X980	Precipitation	Human disease incidence	Incidence	Cases per 100k	Annual SPI previous year (2003 SPI)	Arboviral diseases	West Nile Virus	Virus	ZVB	Vectored	Flavivirus	Mosquito	Birds	1	Correlation	Pearson correlation	387	0	Correlation coefficient	Linear	NA	-0.32	NA	NA	NA	NA	<0.01	0.002	decrease	Results; Table 1	10.1089/vbz.2006.0590	North America	United States	Overall	39.83	-98.58	2004	2007	1	12	N.value = 387 counties with √¢¬â¬•1 case in 2004; previous year SPI is 2003 SPI	Vector-Borne and Zoonotic Diseases	NA	new	NA	NA	NA
259	R730	X981	Precipitation	Human disease incidence	Incidence	Cases per 100k	Annual SPI concurrent year (2004 SPI)	Arboviral diseases	West Nile Virus	Virus	ZVB	Vectored	Flavivirus	Mosquito	Birds	1	Correlation	Pearson correlation	387	0	Correlation coefficient	Linear	NA	0	NA	NA	NA	NA	>0.05	0.999	no change	Results; Table 1	10.1089/vbz.2006.0590	North America	United States	Overall	39.83	-98.58	2004	2007	1	0	Concurrent year SPI not associated with WNV incidence in 2004; reported p = 0.999	Vector-Borne and Zoonotic Diseases	NA	new	NA	NA	NA
12	R21	X43	Temperature	Human disease incidence	Incidence	Incidence	Monthly mean	Echinococcoses	Alveolar echinococcosis	Parasite	Z	Non-vectored	Echinocococcus	NA	Mammals (multispecies)	1	GL(M)M	Poisson model	12	y	Beta coefficient	Linear	NA	-0.62	-1.17	-0.04	95% Credible	NA	<0.05	NA	decrease	Abstract	https://doi.org/10.1371/journal.pntd.0009498	Asia	Kyrgyzstan	NA	42.882	74.5827	2005	2021	1	NA	N-value is number of months of study (12)	PLOS neglected tropical diseases	4.548	g	16	74.5827	42.882
12	R19	X41	Temperature	Human disease incidence	Incidence	Incidence	Monthly mean	Echinococcoses	Cystic echinococcosis	Parasite	Z	Non-vectored	Echinocococcus	NA	Livestock	1	GL(M)M	Poisson model	12	y	Beta coefficient	Linear	NA	-0.12	-0.36	0.1	95% Credible	NA	>0.05	NA	decrease	Abstract	https://doi.org/10.1371/journal.pntd.0009498	Asia	Kyrgyzstan	NA	42.882	74.5827	2005	2021	1	NA	N-value is number of months of study (12)	PLOS neglected tropical diseases	4.548	g	16	74.5827	42.882
68	R138	X258	Precipitation	Host abundance	Abundance	Host number	Seasonal total	Hantaviral diseases	Puumala virus	Virus	Z	Non-vectored	Hantavirus	NA	Rodents	1	GL(M)M	Linear regression	17	NA	Unstandardised coefficient	Linear	NA	-0.37	NA	NA	NA	NA	>0.05	NA	decrease	Discussion	10.1186/1476-072X-6-55	Europe	Belgium	NA	NA	NA	2005	2007	1	12	N-value is number of years of study,previous spring	Epidemiology and Infection	2.306	NA	64	4.4699	50.5039
68	R136	X256	Precipitation	Host infection	Seroprevalence	Virus prevalence	Seasonal total	Hantaviral diseases	Puumala virus	Virus	Z	Non-vectored	Hantavirus	NA	Rodents	1	GL(M)M	Logistic regression	17	NA	Unstandardised coefficient	Linear	NA	-0.01	NA	NA	NA	NA	>0.05	NA	decrease	Discussion	10.1186/1476-072X-6-55	Europe	Belgium	NA	NA	NA	2005	2007	1	12	N-value is number of years of study, previous autumn	Epidemiology and Infection	2.306	NA	64	4.4699	50.5039
170	R432	X644	Precipitation	Human disease incidence	Incidence	Case distribution	Annual mean	Arboviral diseases	Japanese encephalitis	Virus	ZVB	Vectored	Flavivirus	Mosquito	Birds	10	ST	Spatial lag regression	669	NA	Unstandardised coefficient	Linear	0.7932	-3.6e-05	NA	NA	NA	NA	>0.05	0.1	decrease	Abstract	10.1371/journal.pone.0022192	Asia	Nepal	NA	NA	NA	2005	2011	1	NA	Other tables and time periods available	PLOS One	3.272	NA	64	84.124	28.3949
170	R431	X643	Temperature	Human disease incidence	Incidence	Case distribution	Annual mean	Arboviral diseases	Japanese encephalitis	Virus	ZVB	Vectored	Flavivirus	Mosquito	Birds	1	ST	Spatial lag regression	669	NA	Unstandardised coefficient	Linear	0.7932	0.0128	NA	NA	NA	NA	<0.01	NA	increase	Abstract	10.1371/journal.pone.0022192	Asia	Nepal	NA	NA	NA	2005	2011	1	NA	Other tables and time periods available	PLOS One	3.272	NA	64	84.124	28.3949
101	R204	X368b	Precipitation	Human disease incidence	Incidence	Monthly Incidence	Monthly total	Arboviral diseases	Japanese encephalitis	Virus	ZVB	Vectored	Flavivirus	Mosquito	Birds	1	GL(M)M	Zero inflated poisson regression	483	NA	Beta coefficient	Linear	NA	0.261	0.215	0.307	95% Credible	NA	<0.05	NA	increase	Abstract	10.3390/ijerph110404201	Asia	China	Southwest	NA	NA	2006	2014	1	1	N-value is the number of counties (483) where comparisons were made for relationships in 2006	Environmental Research and Public Health	3.531	g	106	102.599	25.9559
101	R207	X371	Temperature	Human disease incidence	Incidence	Monthly Incidence	September mean maximum	Arboviral diseases	Japanese encephalitis	Virus	ZVB	Vectored	Flavivirus	Mosquito	Birds	1	Correlation	Spearman rank correlation	483	NA	Correlation coefficient	Linear	NA	-0.051	NA	NA	NA	NA	>0.05	NA	decrease	Abstract	10.3390/ijerph110404201	Asia	China	Southwest	NA	NA	2006	2014	1	1	N-value is the number of counties (483) where comparisons were made for relationships in 2006	Environmental Research and Public Health	3.531	NA	200	102.599	25.9559
101	R208	X372	Precipitation	Human disease incidence	Incidence	Monthly Incidence	September total	Arboviral diseases	Japanese encephalitis	Virus	ZVB	Vectored	Flavivirus	Mosquito	Birds	1	Correlation	Spearman rank correlation	483	NA	Correlation coefficient	Linear	NA	0.063	NA	NA	NA	NA	>0.05	NA	increase	Abstract	10.3390/ijerph110404201	Asia	China	Southwest	NA	NA	2006	2014	1	2	N-value is the number of counties (483) where comparisons were made for relationships in 2006	Environmental Research and Public Health	3.531	NA	200	102.599	25.9559
101	R206	X370	Precipitation	Human disease incidence	Incidence	Monthly Incidence	August total	Arboviral diseases	Japanese encephalitis	Virus	ZVB	Vectored	Flavivirus	Mosquito	Birds	1	Correlation	Spearman rank correlation	483	NA	Correlation coefficient	Linear	NA	0.139	NA	NA	NA	NA	<0.05	NA	increase	Abstract	10.3390/ijerph110404201	Asia	China	Southwest	NA	NA	2006	2014	1	1	N-value is the number of counties (483) where comparisons were made for relationships in 2006	Environmental Research and Public Health	3.531	NA	200	102.599	25.9559
101	R205	X369	Temperature	Human disease incidence	Incidence	Monthly Incidence	August mean maximum	Arboviral diseases	Japanese encephalitis	Virus	ZVB	Vectored	Flavivirus	Mosquito	Birds	1	Correlation	Spearman rank correlation	483	NA	Correlation coefficient	Linear	NA	0.221	NA	NA	NA	NA	<0.05	NA	increase	Abstract	10.3390/ijerph110404201	Asia	China	Southwest	NA	NA	2006	2014	1	1	N-value is the number of counties (483) where comparisons were made for relationships in 2006	Environmental Research and Public Health	3.531	NA	200	102.599	25.9559
101	R203	X368a	Precipitation	Human disease incidence	Incidence	Monthly Incidence	July total	Arboviral diseases	Japanese encephalitis	Virus	ZVB	Vectored	Flavivirus	Mosquito	Birds	1	Correlation	Spearman rank correlation	483	NA	Correlation coefficient	Linear	NA	0.233	NA	NA	NA	NA	<0.05	NA	increase	Abstract	10.3390/ijerph110404201	Asia	China	Southwest	NA	NA	2006	2014	1	1	N-value is the number of counties (483) where comparisons were made for relationships in 2006	Environmental Research and Public Health	3.531	NA	200	102.599	25.9559
101	R201	X367a	Temperature	Human disease incidence	Incidence	Monthly Incidence	July mean maximum	Arboviral diseases	Japanese encephalitis	Virus	ZVB	Vectored	Flavivirus	Mosquito	Birds	1	Correlation	Spearman rank correlation	483	NA	Correlation coefficient	Linear	NA	0.258	NA	NA	NA	NA	<0.05	NA	increase	Abstract	10.3390/ijerph110404201	Asia	China	Southwest	NA	NA	2006	2014	1	1	N-value is the number of counties (483) where comparisons were made for relationships in 2006	Environmental Research and Public Health	3.531	NA	200	102.599	25.9559
101	R202	X367b	Temperature	Human disease incidence	Incidence	Monthly Incidence	Monthly mean	Arboviral diseases	Japanese encephalitis	Virus	ZVB	Vectored	Flavivirus	Mosquito	Birds	1	GL(M)M	Zero inflated poisson regression	483	NA	Beta coefficient	Linear	NA	1.097	0.979	1.223	95% Credible	NA	<0.05	NA	increase	Abstract	10.3390/ijerph110404201	Asia	China	Southwest	NA	NA	2006	2014	1	1	N-value is the number of counties (483) where comparisons were made for relationships in 2006	Environmental Research and Public Health	3.531	g	106	102.599	25.9559
152	R397	X584	Precipitation	Host infection	Seroprevalence	Seropositivity	Daily mean	Leptospirosis	Leptospirosis	Bacteria	Z	Non-vectored	Leptospira	NA	Rodents	1	GL(M)M	Logistic regression	386	NA	Odds ratio	Linear	NA	2.5	1	6.4	95% Confidence	NA	>0.05	0.06	increase	Abstract	10.1016/j.tvjl.2011.11.013	Europe	Sweden	Southern	NA	NA	2008	2011	1	NA	Strain mouse 2A serovars, odds ratio is for every 1mm increase compared to mean	Vetinary Journal	NA	g	46	18.645	60.1282
152	R396	X583	Precipitation	Host infection	Seroprevalence	Seropositivity	Daily mean	Leptospirosis	Leptospirosis	Bacteria	Z	Non-vectored	Leptospira	NA	Rodents	1	GL(M)M	Logistic regression	386	NA	Odds ratio	Linear	NA	4.3	1.9	10	95% Confidence	NA	<0.01	0.007	increase	Abstract	10.1016/j.tvjl.2011.11.013	Europe	Sweden	Southern	NA	NA	2008	2011	1	NA	Bratislava serovars, odds ratio is for every 1mm increase compared to mean	Vetinary Journal	NA	g	46	18.645	60.1282
263	R789	X1040	Temperature	Host infection	Seroprevalence	Equid seroprevalence (ELISA; MNT confirmed)	MODIS night-time land surface temperature arithmetic mean 2001√¢¬Ä¬ì2008; 1 km; temporal Fourier analysis; category 2 (middle tercile); 5-km buffer mean	Arboviral diseases	West Nile Virus	Virus	ZVB	Vectored	Flavivirus	Mosquito	Birds	1	GL(M)M	Binomial logistic regression; multimodel inference (QAICc); model averaging	74	0	Estimate	Nonlinear	NA	-0.37	-1.28	0.54	95% CI	NA	NA	NA	decrease	Results	10.1111/tbed.12077	Africa	Tunisia	National; 74 imadas	34	9	2009	2013	1	NA	Main effect shown; interaction with distance-to-Ramsar present in paper but excluded here as non-climate	Transboundary and Emerging Diseases	NA	new	NA	NA	NA
263	R790	X1041	Temperature	Host infection	Seroprevalence	Equid seroprevalence (ELISA; MNT confirmed)	MODIS night-time land surface temperature arithmetic mean 2001√¢¬Ä¬ì2008; 1 km; temporal Fourier analysis; category 3 (upper tercile); 5-km buffer mean	Arboviral diseases	West Nile Virus	Virus	ZVB	Vectored	Flavivirus	Mosquito	Birds	1	GL(M)M	Binomial logistic regression; multimodel inference (QAICc); model averaging	74	0	Estimate	Nonlinear	NA	-0.51	-2.11	1.09	95% CI	NA	NA	NA	decrease	Results	10.1111/tbed.12077	Africa	Tunisia	National; 74 imadas	34	9	2009	2013	1	NA	As above; coefficients are relative to baseline category 1	Transboundary and Emerging Diseases	NA	new	NA	NA	NA
267	R822	X1073	Temperature	Human disease incidence	Incidence	Weekly WNF cases	Mean weekly temperature anomaly (√Ç¬∞C), lag 0 weeks	Arboviral diseases	West Nile Virus	Virus	ZVB	Vectored	Flavivirus	Mosquito	Birds	1	GL(M)M	Multinomial logistic regression	35	0	Odds ratio	Linear	NA	1.46	NA	NA	NA	NA	<0.01	0.0064	increase	Results (Table 2)	10.1371/journal.pone.0056398	Asia	Israel	Ben Gurion Airport	32	34.87	2010	2013	1	0	Est. treated as odds ratio (table 'est.'); Weekly Mar√¢¬Ä¬ìOct 2010; N√¢¬â¬à35√¢¬à¬ílag; station/city centroid coords; Sid√É¬°k √é¬±=0.01021.	PLoS ONE	NA	new	NA	NA	NA
267	R823	X1074	Temperature	Human disease incidence	Incidence	Weekly WNF cases	Mean weekly temperature anomaly (√Ç¬∞C), lag 1 weeks	Arboviral diseases	West Nile Virus	Virus	ZVB	Vectored	Flavivirus	Mosquito	Birds	1	GL(M)M	Multinomial logistic regression	34	0	Odds ratio	Linear	NA	1.28	NA	NA	NA	NA	<0.05	0.0253	increase	Results (Table 2)	10.1371/journal.pone.0056398	Europe	Greece	Larissa	39.64	22.42	2010	2013	1	0.25	Est. treated as odds ratio (table 'est.'); Weekly Mar√¢¬Ä¬ìOct 2010; N√¢¬â¬à35√¢¬à¬ílag; station/city centroid coords; Sid√É¬°k √é¬±=0.01021.	PLoS ONE	NA	new	NA	NA	NA
267	R824	X1075	Temperature	Human disease incidence	Incidence	Weekly WNF cases	Mean weekly temperature anomaly (√Ç¬∞C), lag 1 weeks	Arboviral diseases	West Nile Virus	Virus	ZVB	Vectored	Flavivirus	Mosquito	Birds	1	GL(M)M	Multinomial logistic regression	34	0	Odds ratio	Linear	NA	0.97	NA	NA	NA	NA	<0.05	0.0232	decrease	Results (Table 2)	10.1371/journal.pone.0056398	Europe	Russia	Volgograd	48.71	44.51	2010	2013	1	0.25	Est. treated as odds ratio (table 'est.'); Weekly Mar√¢¬Ä¬ìOct 2010; N√¢¬â¬à35√¢¬à¬ílag; station/city centroid coords; Sid√É¬°k √é¬±=0.01021.	PLoS ONE	NA	new	NA	NA	NA
267	R825	X1076	Temperature	Human disease incidence	Incidence	Weekly WNF cases	Mean weekly temperature anomaly (√Ç¬∞C), lag 2 weeks	Arboviral diseases	West Nile Virus	Virus	ZVB	Vectored	Flavivirus	Mosquito	Birds	1	GL(M)M	Multinomial logistic regression	33	0	Odds ratio	Linear	NA	2.2	NA	NA	NA	NA	<0.001	0.0007	increase	Results (Table 2)	10.1371/journal.pone.0056398	Europe	Romania	Constan√à¬õa	44.18	28.65	2010	2013	1	0.5	Est. treated as odds ratio (table 'est.'); Weekly Mar√¢¬Ä¬ìOct 2010; N√¢¬â¬à35√¢¬à¬ílag; station/city centroid coords; Sid√É¬°k √é¬±=0.01021.	PLoS ONE	NA	new	NA	NA	NA
267	R826	X1077	Temperature	Human disease incidence	Incidence	Weekly WNF cases	Mean weekly temperature anomaly (√Ç¬∞C), lag 2 weeks	Arboviral diseases	West Nile Virus	Virus	ZVB	Vectored	Flavivirus	Mosquito	Birds	1	GL(M)M	Multinomial logistic regression	33	0	Odds ratio	Linear	NA	1.1	NA	NA	NA	NA	<0.05	0.0331	increase	Results (Table 2)	10.1371/journal.pone.0056398	Asia	Israel	Ben Gurion Airport	32	34.87	2010	2013	1	0.5	Est. treated as odds ratio (table 'est.'); Weekly Mar√¢¬Ä¬ìOct 2010; N√¢¬â¬à35√¢¬à¬ílag; station/city centroid coords; Sid√É¬°k √é¬±=0.01021.	PLoS ONE	NA	new	NA	NA	NA
267	R827	X1078	Temperature	Human disease incidence	Incidence	Weekly WNF cases	Mean weekly temperature anomaly (√Ç¬∞C), lag 2 weeks	Arboviral diseases	West Nile Virus	Virus	ZVB	Vectored	Flavivirus	Mosquito	Birds	1	GL(M)M	Multinomial logistic regression	33	0	Odds ratio	Linear	NA	1.47	NA	NA	NA	NA	<0.01	0.0023	increase	Results (Table 2)	10.1371/journal.pone.0056398	Europe	Russia	Volgograd	48.71	44.51	2010	2013	1	0.5	Est. treated as odds ratio (table 'est.'); Weekly Mar√¢¬Ä¬ìOct 2010; N√¢¬â¬à35√¢¬à¬ílag; station/city centroid coords; Sid√É¬°k √é¬±=0.01021.	PLoS ONE	NA	new	NA	NA	NA
267	R828	X1079	Temperature	Human disease incidence	Incidence	Weekly WNF cases	Mean weekly temperature anomaly (√Ç¬∞C), lag 3 weeks	Arboviral diseases	West Nile Virus	Virus	ZVB	Vectored	Flavivirus	Mosquito	Birds	1	GL(M)M	Multinomial logistic regression	32	0	Odds ratio	Linear	NA	2.69	NA	NA	NA	NA	<0.001	<0.0001	increase	Results (Table 2)	10.1371/journal.pone.0056398	Europe	Russia	Volgograd	48.71	44.51	2010	2013	1	0.75	Est. treated as odds ratio (table 'est.'); Weekly Mar√¢¬Ä¬ìOct 2010; N√¢¬â¬à35√¢¬à¬ílag; station/city centroid coords; Sid√É¬°k √é¬±=0.01021.	PLoS ONE	NA	new	NA	NA	NA
267	R829	X1080	Temperature	Human disease incidence	Incidence	Weekly WNF cases	Mean weekly temperature anomaly (√Ç¬∞C), lag 3 weeks	Arboviral diseases	West Nile Virus	Virus	ZVB	Vectored	Flavivirus	Mosquito	Birds	1	GL(M)M	Multinomial logistic regression	32	0	Odds ratio	Linear	NA	1.85	NA	NA	NA	NA	<0.01	0.0017	increase	Results (Table 2)	10.1371/journal.pone.0056398	Europe	Romania	Constan√à¬õa	44.18	28.65	2010	2013	1	0.75	Est. treated as odds ratio (table 'est.'); Weekly Mar√¢¬Ä¬ìOct 2010; N√¢¬â¬à35√¢¬à¬ílag; station/city centroid coords; Sid√É¬°k √é¬±=0.01021.	PLoS ONE	NA	new	NA	NA	NA
267	R830	X1081	Temperature	Human disease incidence	Incidence	Weekly WNF cases	Mean weekly temperature anomaly (√Ç¬∞C), lag 4 weeks	Arboviral diseases	West Nile Virus	Virus	ZVB	Vectored	Flavivirus	Mosquito	Birds	1	GL(M)M	Multinomial logistic regression	31	0	Odds ratio	Linear	NA	1.03	NA	NA	NA	NA	<0.05	0.03	increase	Results (Table 2)	10.1371/journal.pone.0056398	Europe	Romania	Constan√à¬õa	44.18	28.65	2010	2013	1	1	Est. treated as odds ratio (table 'est.'); Weekly Mar√¢¬Ä¬ìOct 2010; N√¢¬â¬à35√¢¬à¬ílag; station/city centroid coords; Sid√É¬°k √é¬±=0.01021.	PLoS ONE	NA	new	NA	NA	NA
267	R831	X1082	Temperature	Human disease incidence	Incidence	Weekly WNF cases	Mean weekly temperature anomaly (√Ç¬∞C), lag 4 weeks	Arboviral diseases	West Nile Virus	Virus	ZVB	Vectored	Flavivirus	Mosquito	Birds	1	GL(M)M	Multinomial logistic regression	31	0	Odds ratio	Linear	NA	2.84	NA	NA	NA	NA	<0.001	<0.0001	increase	Results (Table 2)	10.1371/journal.pone.0056398	Europe	Russia	Volgograd	48.71	44.51	2010	2013	1	1	Est. treated as odds ratio (table 'est.'); Weekly Mar√¢¬Ä¬ìOct 2010; N√¢¬â¬à35√¢¬à¬ílag; station/city centroid coords; Sid√É¬°k √é¬±=0.01021.	PLoS ONE	NA	new	NA	NA	NA
95	R185	X351	Precipitation	Host infection	Seroprevalence	Pathogen abundance	Annual total	Borrelioses	Lyme disease	Bacteria	ZVB	Vectored	Borrelia	Tick	Mammals (multispecies)	1	GL(M)M	Generalised linear mixed-effects models	24	NA	Z-score	Linear	NA	0	0	0	Std. error	0	>0.05	0.93	no change	Discussion	http://dx.doi.org/10.1098/rstb.2016.0116	Africa	Kenya	Laikipia	0.36386	36.8058	2011	2017	1	NA	Borrelia rodent-borne pathogen	Philosophical Transaction of the Royal Society B: Biological Sciences	5.887	NA	200	36.8058	0.36386
95	R184	X350	Precipitation	Host infection	Seroprevalence	Pathogen abundance	Annual total	Anaplasmosis	Anaplasmosis	Bacteria	ZVB	Vectored	Anaplasma	Tick	Mammals (multispecies)	1	GL(M)M	Generalised linear mixed-effects models	38	NA	Z-score	Linear	NA	0	-0.002	0.002	Std. error	0.002	>0.05	0.99	no change	Discussion	http://dx.doi.org/10.1098/rstb.2016.0116	Africa	Kenya	Laikipia	0.36386	36.8058	2011	2017	1	NA	Anaplasma rodent-borne pathogen	Philosophical Transaction of the Royal Society B: Biological Sciences	5.887	NA	200	36.8058	0.36386
95	R186	X352	Precipitation	Host infection	Seroprevalence	Pathogen abundance	Annual total	Bartonellosis	Bartonellosis	Bacteria	ZVB	Vectored	Bartonella	Tick	Mammals (multispecies)	1	GL(M)M	Generalised linear mixed-effects models	286	NA	Z-score	Linear	NA	0.002	0.001	0.003	Std. error	0.001	>0.05	0.09	increase	Discussion	http://dx.doi.org/10.1098/rstb.2016.0116	Africa	Kenya	Laikipia	0.36386	36.8058	2011	2017	1	NA	Bartonella rodent-borne pathogen	Philosophical Transaction of the Royal Society B: Biological Sciences	5.887	NA	200	36.8058	0.36386
95	R187	X353	Precipitation	Host infection	Seroprevalence	Pathogen abundance	Annual total	Theileriosis	Theileriosis	Parasite	ZVB	Vectored	Theileria	Tick	Mammals (multispecies)	1	GL(M)M	Generalised linear mixed-effects models	22	NA	Z-score	Linear	NA	0.016	0.014	0.018	Std. error	0.002	<0.0001	NA	increase	Discussion	http://dx.doi.org/10.1098/rstb.2016.0116	Africa	Kenya	Laikipia	0.36386	36.8058	2011	2017	1	NA	Theileria rodent-borne pathogen	Philosophical Transaction of the Royal Society B: Biological Sciences	5.887	NA	200	36.8058	0.36386
137	R357	X539	Precipitation	Human disease incidence	Cases	Cases	Monthly mean	Brucellosis	Brucellosis	Bacteria	Z	Non-vectored	Brucella	NA	Livestock	1	Correlation	Pearson correlation	257	NA	Correlation coefficient	Linear	NA	-0.445	NA	NA	NA	NA	>0.05	0.147	decrease	Discussion	http://ijer.skums.ac.ir/article_18768.html	Asia	Iran	Chaharmahal & Bakhtiari	32.02	50.7696	2011	2016	1	NA	Potentially unecessary to keep all these points,as it√¢¬à¬ö√Ç¬¢√Ç¬¨√É¬Ñ√Ç¬¨√É¬¥s the same system but different years, n-value taken from table 3	International Journal of Epidemiologic Research	NA	NA	200	50.7696	32.02
137	R356	X538	Temperature	Human disease incidence	Cases	Cases	Monthly mean	Brucellosis	Brucellosis	Bacteria	Z	Non-vectored	Brucella	NA	Livestock	1	Correlation	Pearson correlation	257	NA	Correlation coefficient	Linear	NA	0.845	NA	NA	NA	NA	<0.01	0.001	increase	Discussion	http://ijer.skums.ac.ir/article_18768.html	Asia	Iran	Chaharmahal & Bakhtiari	32.02	50.7696	2011	2016	1	NA	Potentially unecessary to keep all these points,as it√¢¬à¬ö√Ç¬¢√Ç¬¨√É¬Ñ√Ç¬¨√É¬¥s the same system but different years, n-value taken from table 3	International Journal of Epidemiologic Research	NA	NA	200	50.7696	32.02
261	R733	X984	Precipitation	Human disease incidence	Incidence	Binary county WNV rate high vs low (regional)	Precipitation anomaly (Nov 2011√¢¬Ä¬ìFeb 2012; PRISM vs 1981√¢¬Ä¬ì2010)	Arboviral diseases	West Nile Virus	Virus	ZVB	Vectored	Flavivirus	Mosquito	Birds	1	Correlation	Spearman rank correlation	326	0	Correlation coefficient	Linear	NA	0.02	NA	NA	NA	NA	>0.05	NA	no change	Results; Table 4	10.4081/gh.2014.13	North America	United States of America	Eastern Great Plains region	39.5	-96.5	2012	2014	1	NA	County-level binary outcome; anomalies from PRISM; coords approximate regional centroid; antecedent winter window	Geospatial Health	NA	new	NA	NA	NA
261	R734	X985	Precipitation	Human disease incidence	Incidence	Binary county WNV rate high vs low (regional)	Precipitation anomaly (Nov 2011√¢¬Ä¬ìFeb 2012; PRISM vs 1981√¢¬Ä¬ì2010)	Arboviral diseases	West Nile Virus	Virus	ZVB	Vectored	Flavivirus	Mosquito	Birds	1	Correlation	Spearman rank correlation	409	0	Correlation coefficient	Linear	NA	-0.11	NA	NA	NA	NA	<0.05	NA	decrease	Results; Table 4	10.4081/gh.2014.13	North America	United States of America	Great Plains region	44.5	-100	2012	2014	1	NA	County-level binary outcome; anomalies from PRISM; coords approximate regional centroid; antecedent winter window	Geospatial Health	NA	new	NA	NA	NA
261	R735	X986	Precipitation	Human disease incidence	Incidence	Binary county WNV rate high vs low (regional)	Precipitation anomaly (Nov 2011√¢¬Ä¬ìFeb 2012; PRISM vs 1981√¢¬Ä¬ì2010)	Arboviral diseases	West Nile Virus	Virus	ZVB	Vectored	Flavivirus	Mosquito	Birds	1	Correlation	Spearman rank correlation	652	0	Correlation coefficient	Linear	NA	0.11	NA	NA	NA	NA	<0.05	NA	increase	Results; Table 4	10.4081/gh.2014.13	North America	United States of America	North Central region	42.5	-88.5	2012	2014	1	NA	County-level binary outcome; anomalies from PRISM; coords approximate regional centroid; antecedent winter window	Geospatial Health	NA	new	NA	NA	NA
261	R736	X987	Precipitation	Human disease incidence	Incidence	Binary county WNV rate high vs low (regional)	Precipitation anomaly (Nov 2011√¢¬Ä¬ìFeb 2012; PRISM vs 1981√¢¬Ä¬ì2010)	Arboviral diseases	West Nile Virus	Virus	ZVB	Vectored	Flavivirus	Mosquito	Birds	1	Correlation	Spearman rank correlation	532	0	Correlation coefficient	Linear	NA	-0.01	NA	NA	NA	NA	>0.05	NA	no change	Results; Table 4	10.4081/gh.2014.13	North America	United States of America	Northeast region	42.5	-75	2012	2014	1	NA	County-level binary outcome; anomalies from PRISM; coords approximate regional centroid; antecedent winter window	Geospatial Health	NA	new	NA	NA	NA
261	R737	X988	Precipitation	Human disease incidence	Incidence	Binary county WNV rate high vs low (regional)	Precipitation anomaly (Nov 2011√¢¬Ä¬ìFeb 2012; PRISM vs 1981√¢¬Ä¬ì2010)	Arboviral diseases	West Nile Virus	Virus	ZVB	Vectored	Flavivirus	Mosquito	Birds	1	Correlation	Spearman rank correlation	159	0	Correlation coefficient	Linear	NA	-0.28	NA	NA	NA	NA	<0.05	NA	decrease	Results; Table 4	10.4081/gh.2014.13	North America	United States of America	Northwest region	45.5	-120.5	2012	2014	1	NA	County-level binary outcome; anomalies from PRISM; coords approximate regional centroid; antecedent winter window	Geospatial Health	NA	new	NA	NA	NA
261	R738	X989	Precipitation	Human disease incidence	Incidence	Binary county WNV rate high vs low (regional)	Precipitation anomaly (Nov 2011√¢¬Ä¬ìFeb 2012; PRISM vs 1981√¢¬Ä¬ì2010)	Arboviral diseases	West Nile Virus	Virus	ZVB	Vectored	Flavivirus	Mosquito	Birds	1	Correlation	Spearman rank correlation	91	0	Correlation coefficient	Linear	NA	0.03	NA	NA	NA	NA	>0.05	NA	no change	Results; Table 4	10.4081/gh.2014.13	North America	United States of America	Rocky Mountains region	41.5	-110	2012	2014	1	NA	County-level binary outcome; anomalies from PRISM; coords approximate regional centroid; antecedent winter window	Geospatial Health	NA	new	NA	NA	NA
261	R739	X990	Precipitation	Human disease incidence	Incidence	Binary county WNV rate high vs low (regional)	Precipitation anomaly (Nov 2011√¢¬Ä¬ìFeb 2012; PRISM vs 1981√¢¬Ä¬ì2010)	Arboviral diseases	West Nile Virus	Virus	ZVB	Vectored	Flavivirus	Mosquito	Birds	1	Correlation	Spearman rank correlation	669	0	Correlation coefficient	Linear	NA	0.34	NA	NA	NA	NA	<0.05	NA	increase	Results; Table 4	10.4081/gh.2014.13	North America	United States of America	Southeast region	32.5	-90	2012	2014	1	NA	County-level binary outcome; anomalies from PRISM; coords approximate regional centroid; antecedent winter window	Geospatial Health	NA	new	NA	NA	NA
261	R740	X991	Precipitation	Human disease incidence	Incidence	Binary county WNV rate high vs low (regional)	Precipitation anomaly (Nov 2011√¢¬Ä¬ìFeb 2012; PRISM vs 1981√¢¬Ä¬ì2010)	Arboviral diseases	West Nile Virus	Virus	ZVB	Vectored	Flavivirus	Mosquito	Birds	1	Correlation	Spearman rank correlation	246	0	Correlation coefficient	Linear	NA	0.14	NA	NA	NA	NA	<0.05	NA	increase	Results; Table 4	10.4081/gh.2014.13	North America	United States of America	Southwest region	33.5	-112	2012	2014	1	NA	County-level binary outcome; anomalies from PRISM; coords approximate regional centroid; antecedent winter window	Geospatial Health	NA	new	NA	NA	NA
261	R741	X992	Temperature	Human disease incidence	Incidence	Binary county WNV rate high vs low (regional)	Maximum temperature anomaly (Nov 2011√¢¬Ä¬ìFeb 2012; PRISM vs 1981√¢¬Ä¬ì2010)	Arboviral diseases	West Nile Virus	Virus	ZVB	Vectored	Flavivirus	Mosquito	Birds	1	Correlation	Spearman rank correlation	326	0	Correlation coefficient	Linear	NA	0.22	NA	NA	NA	NA	<0.05	NA	increase	Results; Table 5	10.4081/gh.2014.13	North America	United States of America	Eastern Great Plains region	39.5	-96.5	2012	2014	1	NA	County-level binary outcome; anomalies from PRISM; coords approximate regional centroid; antecedent winter window	Geospatial Health	NA	new	NA	NA	NA
261	R742	X993	Temperature	Human disease incidence	Incidence	Binary county WNV rate high vs low (regional)	Maximum temperature anomaly (Nov 2011√¢¬Ä¬ìFeb 2012; PRISM vs 1981√¢¬Ä¬ì2010)	Arboviral diseases	West Nile Virus	Virus	ZVB	Vectored	Flavivirus	Mosquito	Birds	1	Correlation	Spearman rank correlation	409	0	Correlation coefficient	Linear	NA	0.32	NA	NA	NA	NA	<0.05	NA	increase	Results; Table 5	10.4081/gh.2014.13	North America	United States of America	Great Plains region	44.5	-100	2012	2014	1	NA	County-level binary outcome; anomalies from PRISM; coords approximate regional centroid; antecedent winter window	Geospatial Health	NA	new	NA	NA	NA
261	R743	X994	Temperature	Human disease incidence	Incidence	Binary county WNV rate high vs low (regional)	Maximum temperature anomaly (Nov 2011√¢¬Ä¬ìFeb 2012; PRISM vs 1981√¢¬Ä¬ì2010)	Arboviral diseases	West Nile Virus	Virus	ZVB	Vectored	Flavivirus	Mosquito	Birds	1	Correlation	Spearman rank correlation	652	0	Correlation coefficient	Linear	NA	0.19	NA	NA	NA	NA	<0.05	NA	increase	Results; Table 5	10.4081/gh.2014.13	North America	United States of America	North Central region	42.5	-88.5	2012	2014	1	NA	County-level binary outcome; anomalies from PRISM; coords approximate regional centroid; antecedent winter window	Geospatial Health	NA	new	NA	NA	NA
261	R744	X995	Temperature	Human disease incidence	Incidence	Binary county WNV rate high vs low (regional)	Maximum temperature anomaly (Nov 2011√¢¬Ä¬ìFeb 2012; PRISM vs 1981√¢¬Ä¬ì2010)	Arboviral diseases	West Nile Virus	Virus	ZVB	Vectored	Flavivirus	Mosquito	Birds	1	Correlation	Spearman rank correlation	532	0	Correlation coefficient	Linear	NA	0.17	NA	NA	NA	NA	<0.05	NA	increase	Results; Table 5	10.4081/gh.2014.13	North America	United States of America	Northeast region	42.5	-75	2012	2014	1	NA	County-level binary outcome; anomalies from PRISM; coords approximate regional centroid; antecedent winter window	Geospatial Health	NA	new	NA	NA	NA
261	R745	X996	Temperature	Human disease incidence	Incidence	Binary county WNV rate high vs low (regional)	Maximum temperature anomaly (Nov 2011√¢¬Ä¬ìFeb 2012; PRISM vs 1981√¢¬Ä¬ì2010)	Arboviral diseases	West Nile Virus	Virus	ZVB	Vectored	Flavivirus	Mosquito	Birds	1	Correlation	Spearman rank correlation	159	0	Correlation coefficient	Linear	NA	0.36	NA	NA	NA	NA	<0.05	NA	increase	Results; Table 5	10.4081/gh.2014.13	North America	United States of America	Northwest region	45.5	-120.5	2012	2014	1	NA	County-level binary outcome; anomalies from PRISM; coords approximate regional centroid; antecedent winter window	Geospatial Health	NA	new	NA	NA	NA
261	R746	X997	Temperature	Human disease incidence	Incidence	Binary county WNV rate high vs low (regional)	Maximum temperature anomaly (Nov 2011√¢¬Ä¬ìFeb 2012; PRISM vs 1981√¢¬Ä¬ì2010)	Arboviral diseases	West Nile Virus	Virus	ZVB	Vectored	Flavivirus	Mosquito	Birds	1	Correlation	Spearman rank correlation	91	0	Correlation coefficient	Linear	NA	-0.08	NA	NA	NA	NA	>0.05	NA	decrease	Results; Table 5	10.4081/gh.2014.13	North America	United States of America	Rocky Mountains region	41.5	-110	2012	2014	1	NA	County-level binary outcome; anomalies from PRISM; coords approximate regional centroid; antecedent winter window	Geospatial Health	NA	new	NA	NA	NA
261	R747	X998	Temperature	Human disease incidence	Incidence	Binary county WNV rate high vs low (regional)	Maximum temperature anomaly (Nov 2011√¢¬Ä¬ìFeb 2012; PRISM vs 1981√¢¬Ä¬ì2010)	Arboviral diseases	West Nile Virus	Virus	ZVB	Vectored	Flavivirus	Mosquito	Birds	1	Correlation	Spearman rank correlation	669	0	Correlation coefficient	Linear	NA	-0.24	NA	NA	NA	NA	<0.05	NA	decrease	Results; Table 5	10.4081/gh.2014.13	North America	United States of America	Southeast region	32.5	-90	2012	2014	1	NA	County-level binary outcome; anomalies from PRISM; coords approximate regional centroid; antecedent winter window	Geospatial Health	NA	new	NA	NA	NA
261	R748	X999	Temperature	Human disease incidence	Incidence	Binary county WNV rate high vs low (regional)	Maximum temperature anomaly (Nov 2011√¢¬Ä¬ìFeb 2012; PRISM vs 1981√¢¬Ä¬ì2010)	Arboviral diseases	West Nile Virus	Virus	ZVB	Vectored	Flavivirus	Mosquito	Birds	1	Correlation	Spearman rank correlation	246	0	Correlation coefficient	Linear	NA	0.01	NA	NA	NA	NA	>0.05	NA	no change	Results; Table 5	10.4081/gh.2014.13	North America	United States of America	Southwest region	33.5	-112	2012	2014	1	NA	County-level binary outcome; anomalies from PRISM; coords approximate regional centroid; antecedent winter window	Geospatial Health	NA	new	NA	NA	NA
238	R531	X837	Precipitation	Human seroprevalence	Seroprevalence	Disease risk	Wettest month maximum	Leptospirosis	Leptospirosis	Bacteria	Z	Non-vectored	Leptospira	NA	Rodents	1	GL(M)M	Logistic regression	2152	NA	Odds ratio	Linear	NA	1.003	1.001	1.005	95% Confidence	NA	<0.01	0.002	increase	Abstract	10.1371/journal.pntd.0004405	Oceania	Fiji	NA	-17.7692	178.044	2013	2016	1	NA	N-value is number of cases are raster covers all cases	PLOS neglected tropical diseases	4.548	g	46	178.044	-17.7692
104	R217	X381	Humidity	Human disease incidence	Incidence	Cases	Weekly relative	Leptospirosis	Leptospirosis	Bacteria	Z	Non-vectored	Leptospira	NA	Rodents	1	GL(M)M	Poisson generalized linear regression	52	NA	Unstandardised coefficient	Linear	NA	-0.196	-0.2115	-0.1805	Std. error	0.0155	<0.0001	0	decrease	Results	10.4269/ajtmh.16-0922	Asia	Malaysia	Kelantan	6.12746	102.242	2014	2018	1	NA	N-value is number of months of study, no errors extracted because values didn't add up	American Journal of Tropical Medicine and Hygiene	2.106	g	106	102.242	6.12746
104	R215	X379	Temperature	Human disease incidence	Incidence	Cases	Weekly maximum	Leptospirosis	Leptospirosis	Bacteria	Z	Non-vectored	Leptospira	NA	Rodents	1	GL(M)M	Poisson generalized linear regression	52	NA	Unstandardised coefficient	Linear	NA	-0.145	-0.173	-0.117	Std. error	0.0281	<0.0001	0	decrease	Results	10.4269/ajtmh.16-0922	Asia	Malaysia	Kelantan	6.12746	102.242	2014	2018	1	NA	N-value is number of months of study, no errors extracted because values didn't add up	American Journal of Tropical Medicine and Hygiene	2.106	g	106	102.242	6.12746
104	R216	X380	Precipitation	Human disease incidence	Incidence	Cases	Weekly total	Leptospirosis	Leptospirosis	Bacteria	Z	Non-vectored	Leptospira	NA	Rodents	1	GL(M)M	Poisson generalized linear regression	52	NA	Unstandardised coefficient	Linear	NA	0.008	0.0055	0.0105	Std. error	0.0025	<0.01	0.002	increase	Results	10.4269/ajtmh.16-0922	Asia	Malaysia	Kelantan	6.12746	102.242	2014	2018	1	NA	N-value is number of months of study, no errors extracted because values didn't add up	American Journal of Tropical Medicine and Hygiene	2.106	g	106	102.242	6.12746
30	R53	X114	Temperature	Human disease incidence	Cases	Outbreak magnitude	Monthly mean	Plague	Plague	Bacteria	ZVB	Vectored	Yersinia	Flea	Rodents	1.8	GL(M)M	Logistic regression	16837	NA	Unstandardised coefficient	Linear	NA	-0.0231481	-0.0910494	0.0435185	95% Credible	NA	NA	NA	decrease	Results	http://dx.doi.org/10.1098/rspb.2020.0538	Asia	India	NA	NA	NA	1898-1949	2020	1	NA	N-value is number of climatic records, Measured as Fahrenheit	Proceedings of the Royal Society B: Biological sciences	4.744	g	16	78.9629	20.5937
30	R54	X115	Precipitation	Human disease incidence	Cases	Outbreak magnitude	Monthly total	Plague	Plague	Bacteria	ZVB	Vectored	Yersinia	Flea	Rodents	25.4	GL(M)M	Logistic regression	16837	NA	Unstandardised coefficient	Linear	NA	0.0024335	0.00186	0.00302251	95% Credible	NA	NA	NA	increase	Results	http://dx.doi.org/10.1098/rspb.2020.0538	Asia	India	NA	NA	NA	1898-1949	2020	1	NA	N-value is number of climatic records, Measured as Inches	Proceedings of the Royal Society B: Biological sciences	4.744	g	16	78.9629	20.5937
30	R55	X116	Humidity	Human disease incidence	Cases	Outbreak magnitude	Monthly mean	Plague	Plague	Bacteria	ZVB	Vectored	Yersinia	Flea	Rodents	1	GL(M)M	Logistic regression	16837	NA	Unstandardised coefficient	Linear	NA	0.65	0.491	0.809	95% Credible	NA	NA	NA	increase	Abstract	http://dx.doi.org/10.1098/rspb.2020.0538	Asia	India	NA	NA	NA	1898-1949	2020	1	NA	N-value is number of climatic records, Fahrenheit	Proceedings of the Royal Society B: Biological sciences	4.744	g	16	78.9629	20.5937
213	R469	X755	Precipitation	Human disease incidence	Incidence	Cases	Annual total	Plague	Plague	Bacteria	ZVB	Vectored	Yersinia	Flea	Rodents	1	GL(M)M	Linear regression	215	NA	Correlation coefficient	Linear	NA	-0.21	NA	NA	NA	NA	>0.05	0.14	increase	Abstract	10.4269/ajtmh.1999.61.814	North America	USA	New Mexico	34.5722	-105.904	1948-1996	1999	1	12	NA	American Journal of Tropical Medicine and Hygiene	2.106	NA	62	-105.904	34.5722
171	R434	X646	Humidity	Human disease incidence	Incidence	Logarithmic Incidence	Monthly mean relative	Arboviral diseases	Japanese encephalitis	Virus	ZVB	Vectored	Flavivirus	Mosquito	Birds	1	(S)ARIMA	Autoregressive integrated moving average model	576	NA	Unstandardised coefficient	Linear	NA	0.0082	0.0044	0.012	Std. error	0.0038	<0.05	0.0333	increase	Abstract	10.1007/s00038-011-0236-x	Asia	China	Linyi	35.1021	118.345	1956-2004	2012	1	NA	N-value is the number of months in the study period	International Journal of Public Health	2.658	g	106	118.345	35.1021
171	R433	X645	Temperature	Human disease incidence	Incidence	Logarithmic Incidence	Monthly mean	Arboviral diseases	Japanese encephalitis	Virus	ZVB	Vectored	Flavivirus	Mosquito	Birds	1	(S)ARIMA	Autoregressive integrated moving average model	576	NA	Unstandardised coefficient	Linear	NA	0.0574	0.0373	0.0775	Std. error	0.0201	<0.01	0.0042	increase	Abstract	10.1007/s00038-011-0236-x	Asia	China	Linyi	35.1021	118.345	1956-2004	2012	1	NA	N-value is the number of months in the study period	International Journal of Public Health	2.658	g	106	118.345	35.1021
228	R515	X817	Precipitation	Human disease incidence	Incidence	Cases	Monthly mean	Arboviral diseases	Japanese encephalitis	Virus	ZVB	Vectored	Flavivirus	Mosquito	Birds	1	GL(M)M	Adjusted Poisson regression	240	NA	Unstandardised coefficient	Linear	NA	0.0005	0.0004	0.0006	Std. error	0.0001	<0.0001	0	increase	Abstract	10.1016/j.jinf.2007.07.004	Asia	China	Jinan	36.6667	116.983	1959-1979	2007	1	NA	N-value is number of months of study	Journal of Infection	3.778	g	106	116.983	36.6667
228	R516	X818	Humidity	Human disease incidence	Incidence	Cases	Monthly mean relative	Arboviral diseases	Japanese encephalitis	Virus	ZVB	Vectored	Flavivirus	Mosquito	Birds	1	GL(M)M	Adjusted Poisson regression	240	NA	Unstandardised coefficient	Linear	NA	0.0734	0.0671	0.0797	Std. error	0.0063	<0.0001	0	increase	Abstract	10.1016/j.jinf.2007.07.004	Asia	China	Jinan	36.6667	116.983	1959-1979	2007	1	NA	N-value is number of months of study	Journal of Infection	3.778	g	106	116.983	36.6667
228	R514	X816	Temperature	Human disease incidence	Incidence	Cases	Monthly maximum	Arboviral diseases	Japanese encephalitis	Virus	ZVB	Vectored	Flavivirus	Mosquito	Birds	1	GL(M)M	Adjusted Poisson regression	240	NA	Unstandardised coefficient	Linear	NA	0.0758	0.0539	0.0977	Std. error	0.0219	<0.001	0.001	increase	Abstract	10.1016/j.jinf.2007.07.004	Asia	China	Jinan	36.6667	116.983	1959-1979	2007	1	NA	N-value is number of months of study	Journal of Infection	3.778	g	106	116.983	36.6667
222	R495	X790	Temperature	Human disease incidence	Incidence	Incidence	Daily minimum	Arboviral diseases	Tick-borne encephalitis	Virus	ZVB	Vectored	Flavivirus	Tick	Mammals (multispecies)	1	GL(M)M	Multiple-regression analysis	1242	NA	Unstandardised coefficient	Linear	0.58	-0.5	NA	NA	NA	NA	<0.001	0.0001	decrease	Results	https://doi.org/10.1016/S0140-6736(00)05250-8	Europe	Sweden	Stockholm county	59.3346	18.0632	1960-1998	2001	1	12	Can't access, range was -10 to -7 degrees, n-value for 789-793 calculated from the average incidence shown by a figure multiplied by the population of Stockholm county in 2000 (1.8 million)	The Lancet	9.734	NA	64	18.0632	59.3346
222	R496	X791	Temperature	Human disease incidence	Incidence	Incidence	Daily minimum	Arboviral diseases	Tick-borne encephalitis	Virus	ZVB	Vectored	Flavivirus	Tick	Mammals (multispecies)	1	GL(M)M	Multiple-regression analysis	1242	NA	Unstandardised coefficient	Linear	0.58	0.1	NA	NA	NA	NA	>0.05	0.1	increase	Abstract	https://doi.org/10.1016/S0140-6736(00)05250-8	Europe	Sweden	Stockholm county	59.3346	18.0632	1960-1998	2001	1	NA	Can't access, range was -7 to 0 degrees	The Lancet	9.734	NA	64	18.0632	59.3346
222	R497	X792	Temperature	Human disease incidence	Incidence	Incidence	Daily minimum	Arboviral diseases	Tick-borne encephalitis	Virus	ZVB	Vectored	Flavivirus	Tick	Mammals (multispecies)	1	GL(M)M	Multiple-regression analysis	1242	NA	Unstandardised coefficient	Linear	0.58	0.3	NA	NA	NA	NA	>0.05	0.3	increase	Abstract	https://doi.org/10.1016/S0140-6736(00)05250-8	Europe	Sweden	Stockholm county	59.3346	18.0632	1960-1998	2001	1	12	Can't access, range was 8-10 degrees	The Lancet	9.734	NA	64	18.0632	59.3346
222	R498	X793	Temperature	Human disease incidence	Incidence	Incidence	Daily minimum	Arboviral diseases	Tick-borne encephalitis	Virus	ZVB	Vectored	Flavivirus	Tick	Mammals (multispecies)	1	GL(M)M	Multiple-regression analysis	1242	NA	Unstandardised coefficient	Linear	0.58	0.6	NA	NA	NA	NA	<0.001	0.0001	increase	Abstract	https://doi.org/10.1016/S0140-6736(00)05250-8	Europe	Sweden	Stockholm county	59.3346	18.0632	1960-1998	2001	1	12	Can't access, range was 5-8 degrees	The Lancet	9.734	NA	64	18.0632	59.3346
222	R499	X794	Temperature	Human disease incidence	Incidence	Incidence	Daily minimum	Arboviral diseases	Tick-borne encephalitis	Virus	ZVB	Vectored	Flavivirus	Tick	Mammals (multispecies)	1	GL(M)M	Multiple-regression analysis	1242	NA	Unstandardised coefficient	Linear	0.58	0.6	NA	NA	NA	NA	<0.05	0.03	increase	Abstract	https://doi.org/10.1016/S0140-6736(00)05250-8	Europe	Sweden	Stockholm county	59.3346	18.0632	1960-1999	2001	1	NA	Can't access, range was 5-8 degrees	The Lancet	9.734	NA	64	18.0632	59.3346
201	R460	X728	Precipitation	Human disease incidence	Cases	High vs Low periods of plague	Monthly anomaly	Plague	Plague	Bacteria	ZVB	Vectored	Yersinia	Flea	Rodents	1	Other	One-way ANOVA	29	NA	F-statistic	Linear	NA	6.01	NA	NA	NA	NA	<0.05	0.021	increase	Abstract	10.1371/journal.pntd.0003155	Africa	Madagascar	NA	NA	NA	1960-2008	2014	1	NA	N-value = number of outbreak anomalies, Positive plague anomaly = 0.137, Negative plague anomalies = -0.12, Anomaly - mean of a calender month across time-series subtracted from the mean value of each particular month.	PLOS neglected tropical diseases	4.548	g	3	46.8691	-18.7669
96	R188	X354	Temperature	Human disease incidence	Incidence	Cases	Monthly mean	Hantaviral diseases	Hantaan virus	Virus	Z	Non-vectored	Hantavirus	NA	Rodents	1	GAM	Generalised additive model	636	NA	Correlation coefficient	Linear	NA	-0.48	NA	NA	NA	NA	<0.01	NA	decrease	Discussion	https://doi.org/10.1073/pnas.1701777114	Asia	China	Wehei plain	33.9986	108	1960-2013	2017	1	NA	N-value is the number of months in the study period	Proceedings of the National Academy of Sciences, Biological Sciences	0.96	NA	62	108	33.9986
96	R189	X355	Precipitation	Human disease incidence	Incidence	Cases	Monthly total	Hantaviral diseases	Hantaan virus	Virus	Z	Non-vectored	Hantavirus	NA	Rodents	1	GAM	Generalised additive model	636	NA	Correlation coefficient	Linear	NA	0.35	NA	NA	NA	NA	<0.01	NA	increase	Discussion	https://doi.org/10.1073/pnas.1701777114	Asia	China	Wehei plain	33.9986	108	1960-2013	2017	1	NA	N-value is the number of months in the study period	Proceedings of the National Academy of Sciences, Biological Sciences	0.96	NA	62	108	33.9986
39	R75	X153	Temperature	Human case locations	Cases	Cases	Annual mean	Arboviral diseases	Tick-borne encephalitis	Virus	ZVB	Vectored	Flavivirus	Tick	Mammals (multispecies)	1	Correlation	Spearman rank correlation	43	NA	Correlation coefficient	Linear	NA	0.3	NA	NA	NA	NA	<0.05	0.032	increase	Abstract	10.3201/eid1603.081364	Europe	Slovakia	NA	NA	NA	1961-2004	2010	1	NA	N-value is number of years of study	Emerging Infectious Diseases	4.568	NA	200	19.699	48.669
155	R405	X592	Precipitation	Host infection	Seroprevalence	Mean Sero-conversion rates in host	Annual total	Arboviral diseases	Japanese encephalitis	Virus	ZVB	Vectored	Flavivirus	Mosquito	Birds	1	GL(M)M	Linear regression	199	NA	Correlation coefficient	Linear	NA	-0.0061	NA	NA	NA	NA	>0.05	0.081	decrease	Abstract	10.3390/ijerph10051831	Asia	Japan	West	NA	NA	1969-2000	2013	1	NA	Output was called inclination in paper	International Journal of Environmental Research and Public Health	3.531	NA	62	132.781	34.899
155	R404	X591	Precipitation	Host infection	Seroprevalence	Mean Sero-conversion rates in host	Annual total	Arboviral diseases	Japanese encephalitis	Virus	ZVB	Vectored	Flavivirus	Mosquito	Birds	1	GL(M)M	Linear regression	280	NA	Correlation coefficient	Linear	NA	0.0031	NA	NA	NA	NA	>0.05	0.166	increase	Abstract	10.3390/ijerph10051831	Asia	Japan	Central	NA	NA	1969-2000	2013	1	NA	Output was called inclination in paper	International Journal of Environmental Research and Public Health	3.531	NA	62	140.757	37.505
155	R406	X593	Precipitation	Host infection	Seroprevalence	Mean Sero-conversion rates in host	Annual total	Arboviral diseases	Japanese encephalitis	Virus	ZVB	Vectored	Flavivirus	Mosquito	Birds	1	GL(M)M	Linear regression	301	NA	Correlation coefficient	Linear	NA	0.0045	NA	NA	NA	NA	<0.05	0.019	increase	Abstract	10.3390/ijerph10051831	Asia	Japan	South	NA	NA	1969-2000	2013	1	NA	Output was called inclination in paper	International Journal of Environmental Research and Public Health	3.531	NA	62	138.253	36.2048
155	R403	X590	Precipitation	Host infection	Seroprevalence	Mean Sero-conversion rates in host	Annual total	Arboviral diseases	Japanese encephalitis	Virus	ZVB	Vectored	Flavivirus	Mosquito	Birds	1	GL(M)M	Linear regression	167	NA	Correlation coefficient	Linear	NA	0.007	NA	NA	NA	NA	>0.05	0.054	increase	Abstract	10.3390/ijerph10051831	Asia	Japan	North	NA	NA	1969-2000	2013	1	NA	NA	International Journal of Environmental Research and Public Health	3.531	NA	62	142.58	44.539
12	R20	X42	Precipitation	Human disease incidence	Incidence	Incidence	Annual mean	Echinococcoses	Cystic echinococcosis	Parasite	Z	Non-vectored	Echinocococcus	NA	Livestock	1	GL(M)M	Poisson model	30	y	Beta coefficient	Linear	NA	-0.03	-0.24	0.17	95% Credible	NA	>0.05	NA	decrease	Abstract	https://doi.org/10.1371/journal.pntd.0009498	Asia	Kyrgyzstan	NA	42.882	74.5827	1970-2000	2021	1	NA	N-value is number of years of study	PLOS neglected tropical diseases	4.548	g	16	74.5827	42.882
12	R22	X44	Precipitation	Human disease incidence	Incidence	Incidence	Annual mean	Echinococcoses	Alveolar echinococcosis	Parasite	Z	Non-vectored	Echinocococcus	NA	Mammals (multispecies)	1	GL(M)M	Poisson model	30	y	Beta coefficient	Linear	NA	0.28	0.28	-0.17	95% Credible	NA	>0.05	NA	increase	Abstract	https://doi.org/10.1371/journal.pntd.0009498	Asia	Kyrgyzstan	NA	42.882	74.5827	1970-2000	2021	1	NA	N-value is number of years of study	PLOS neglected tropical diseases	4.548	g	16	74.5827	42.882
183	R448	X681	Temperature	Human disease incidence	Incidence	Incidence	Annual mean	Arboviral diseases	Tick-borne encephalitis	Virus	ZVB	Vectored	Flavivirus	Tick	Mammals (multispecies)	1	Correlation	Pearson correlation	228	NA	Correlation coefficient	Linear	NA	0.77	0.7	0.84	95% Confidence	NA	<0.0001	NA	increase	Discussion	https://doi.org/10.1080/22423982.2017.1298882	Europe	Russia	Komi Republic	64.4603	54.8506	1970-2011	2017	1	NA	Long-lat for central point of province, Options from multiple regions with KR are available, N-value calculated as the mean incidence in fig. 1 multiplied by study year	International Journal of Circumpolar Health	1.064	NA	27	54.8506	64.4603
52	R109	X197	Precipitation	Host abundance	Abundance	Host number	Monthly total	Rabies	Rabies	Virus	Z	Non-vectored	Lyssavirus	NA	Mammals (multispecies)	10	GL(M)M	Generalised linear regression	217	NA	Odds ratio	Linear	NA	0.0094	0.009	0.0098	95% Confidence	NA	<0.05	NA	decrease	Discussion	10.1111/zph.12848	North America	Canada	Nunavut-Northwest	65.9554	-94.5124	1971-2008	2021	1	NA	Passive surveillance, precipitation measured as cm	Zoonoses and Public Health	2.659	g	46	-94.5124	65.9554
52	R108	X196	Temperature	Host abundance	Abundance	Host number	Monthly mean	Rabies	Rabies	Virus	Z	Non-vectored	Lyssavirus	NA	Mammals (multispecies)	1	GL(M)M	Generalised linear regression	217	NA	Odds ratio	Linear	NA	0.96	0.94	0.98	95% Confidence	NA	<0.05	NA	decrease	Discussion	10.1111/zph.12848	North America	Canada	Nunavut-Northwest	65.9554	-94.5124	1971-2008	2021	1	NA	Passive surveillance	Zoonoses and Public Health	2.659	g	46	-94.5124	65.9554
147	R391	X574	Humidity	Human disease incidence	Incidence	Incidence	Monthly mean relative	Hantaviral diseases	Haemorrhagic fever with renal syndrome	Virus	Z	Non-vectored	Hantavirus	NA	Rodents	10	Causal	Univariate panel data analysis	111	NA	Percent change	Linear	NA	-0.2016	-0.2047	-0.1985	95% Confidence	NA	<0.001	NA	decrease	Discussion	10.1371/journal.pntd.0000789	Asia	China	Shandong province	36.0669	120.383	1973-2005	2010	1	NA	Lag periods and multivariate adjusted values are obtainable, long, lats refer to Qingdao location	PLOS neglected tropical diseases	4.548	g	200	120.383	36.0669
147	R389	X572	Temperature	Human disease incidence	Incidence	Incidence	Monthly mean	Hantaviral diseases	Haemorrhagic fever with renal syndrome	Virus	Z	Non-vectored	Hantavirus	NA	Rodents	10	Causal	Univariate panel data analysis	111	NA	Percent change	Linear	NA	-0.1096	-0.113	-0.1063	95% Confidence	NA	<0.001	NA	decrease	Discussion	10.1371/journal.pntd.0000789	Asia	China	Shandong province	36.0669	120.383	1973-2005	2010	1	NA	Lag periods and multivariate adjusted values are obtainable, long, lats refer to Qingdao location	PLOS neglected tropical diseases	4.548	g	200	120.383	36.0669
147	R390	X573	Precipitation	Human disease incidence	Incidence	Incidence	Monthly total	Hantaviral diseases	Haemorrhagic fever with renal syndrome	Virus	Z	Non-vectored	Hantavirus	NA	Rodents	10	Causal	Univariate panel data analysis	111	NA	Percent change	Linear	NA	-0.0331	-0.0337	-0.0325	95% Confidence	NA	<0.001	NA	decrease	Discussion	10.1371/journal.pntd.0000789	Asia	China	Shandong province	36.0669	120.383	1973-2005	2010	1	NA	Lag periods and multivariate adjusted values are obtainable, long, lats refer to Qingdao location	PLOS neglected tropical diseases	4.548	g	200	120.383	36.0669
205	R463	X736	Temperature	Host infection	Seroprevalence	Abundance of disease in coyotes	May maximum	Plague	Plague	Bacteria	ZVB	Vectored	Yersinia	Flea	Rodents	1.8	GL(M)M	Stepwise linear regression	28	NA	Unstandardised coefficient	Linear	0.243	-0.104938	-0.179012	-0.0308642	95% Confidence	NA	<0.01	0.007	decrease	Discussion	10.1089/vbz.2010.0196	North America	USA	Arizona	34.0489	-111.094	1974-1998	2011	1	12	N-value is number of years of study. Fahrenheit. Picked as was a statistically significant model across the 25 year period. Long, Lat = central coords	Mary Ann Liebert: vector-borne and zoonotic diseases	2.2	g	106	-111.094	34.0489
232	R524	X826	Precipitation	Human outbreak occurrence	Cases	Distribution of ebola risk	Annual mean	Ebola	Ebola	Virus	Z	Non-vectored	Ebolavirus	NA	Bats	10	GL(M)M	Poisson regression	29	NA	Relative risk	Linear	NA	0.01	0.0099	0.0101	95% Confidence	NA	>0.05	0.1	no change	Results	http://dx.doi.org/10.7717/peerj.735	Africa	West & Central Africa	NA	NA	NA	1974-2014	2015	1	NA	N-value refers to all spillover events in the region	PeerJ	2.929	g	200	NA	NA
232	R523	X825	Temperature	Human outbreak occurrence	Cases	Distribution of ebola risk	Annual mean	Ebola	Ebola	Virus	Z	Non-vectored	Ebolavirus	NA	Bats	1	GL(M)M	Poisson regression	29	NA	Relative risk	Linear	NA	0.93	0.88	0.98	95% Confidence	NA	<0.001	NA	decrease	Discussion	http://dx.doi.org/10.7717/peerj.735	Africa	West & Central Africa	NA	NA	NA	1974-2014	2015	1	NA	N-value refers to all spillover events in the region	PeerJ	2.929	g	200	NA	NA
27	R50	X101	Precipitation	Host infection	Seroprevalence	Prevalence in host	November rain	Hantaviral diseases	Puumala virus	Virus	Z	Non-vectored	Hantavirus	NA	Rodents	1	GL(M)M	Generalised linear model	6	NA	Odds ratio	Linear	NA	1.02	1.01	1.03	95% Confidence	NA	<0.001	NA	increase	Abstract	https://doi.org/10.1007/s13280-021-01594-y	Europe	Sweden	Vasterbotten	64.3447	18.3142	1980-1986, 2003-2013	2022	1	NA	N-value is the number of years of study	Ambio: A Journal of Environment and Society	5.014	g	1	18.3142	64.3447
36	R67	X143	Precipitation	Human disease incidence	Incidence	Monthly Incidence	Monthly total	Arboviral diseases	Japanese encephalitis	Virus	ZVB	Vectored	Flavivirus	Mosquito	Birds	1	GL(M)M	Multiple linear regression	693	NA	Correlation coefficient	Linear	0.232	0.022	0.014	0.03	Std. error	0.008	<0.01	0.009	increase	Discussion	10.1089/153036603768395807	Asia	China	Jieshou	33.2634	115.361	1980-1996	2003	1	1	Crude n-value calculated as the average Incidence of study period multiplied by the population in 1997	Mary Ann Liebert: vector-borne and zoonotic diseases	2.2	g	106	115.361	33.2634
36	R66	X142	Temperature	Human disease incidence	Incidence	Monthly Incidence	Monthly mean minimum	Arboviral diseases	Japanese encephalitis	Virus	ZVB	Vectored	Flavivirus	Mosquito	Birds	1	GL(M)M	Multiple linear regression	693	NA	Correlation coefficient	Linear	0.232	0.064	0.04	0.088	Std. error	0.024	<0.05	0.011	increase	Discussion	10.1089/153036603768395807	Asia	China	Jieshou	33.2634	115.361	1980-1996	2003	1	1	Crude n-value calculated as the average Incidence of study period multiplied by the population in 1996	Mary Ann Liebert: vector-borne and zoonotic diseases	2.2	g	106	115.361	33.2634
42	R82	X160	Precipitation	Human disease incidence	Incidence	Annual Incidence	Autumn total	Hantaviral diseases	Haemorrhagic fever with renal syndrome	Virus	Z	Non-vectored	Hantavirus	NA	Rodents	1	GL(M)M	Multiple linear regression	16	NA	Unstandardised coefficient	Linear	0.89	-0.0152	-0.0204	-0.01	Std. error	0.0052	<0.01	0.01	decrease	Results	https://doi.org/10.1093/ije/31.1.189	Asia	China	Yinshang	32.6294	116.27	1980-1996	2003	1	NA	N-value - number of meteorological stations (1) * number of years in study (16)	International Journal of Epidemiology	6.012	g	106	116.27	32.6294
42	R81	X159	Precipitation	Human disease incidence	Incidence	Annual Incidence	Autumn total	Hantaviral diseases	Haemorrhagic fever with renal syndrome	Virus	Z	Non-vectored	Hantavirus	NA	Rodents	1	Correlation	Spearman rank correlation	16	NA	Correlation coefficient	Linear	NA	-0.63	NA	NA	NA	NA	<0.01	0.009	decrease	Abstract	https://doi.org/10.1093/ije/31.1.189	Asia	China	Yinshang	32.6294	116.27	1980-1996	2002	1	NA	N-value - number of meteorological stations (1) * number of years in study (16)	International Journal of Epidemiology	6.012	NA	200	116.27	32.6294
42	R80	X158	Temperature	Human disease incidence	Incidence	Annual Incidence	Autumn mean minimum	Hantaviral diseases	Haemorrhagic fever with renal syndrome	Virus	Z	Non-vectored	Hantavirus	NA	Rodents	1	Correlation	Spearman rank correlation	16	NA	Correlation coefficient	Linear	NA	0.51	NA	NA	NA	NA	<0.05	0.04	increase	Abstract	https://doi.org/10.1093/ije/31.1.189	Asia	China	Yinshang	32.6294	116.27	1980-1996	2002	1	NA	N-value - number of meteorological stations (1) * number of years in study (16)	International Journal of Epidemiology	6.012	NA	200	116.27	32.6294
210	R464	X748	Temperature	Host infection	Abundance	Abundance in host (square root transformed)	Winter maximum	Plague	Plague	Bacteria	ZVB	Vectored	Yersinia	Flea	Rodents	1	GL(M)M	Stepwise linear regression	283	NA	Unstandardised coefficient	Linear	0.749	0.27	NA	NA	NA	NA	<0.01	0	increase	Discussion	10.4269/ajtmh.2010.09-0247	North America	USA	New Mexico	34.5722	-105.904	1980-2008	2010	1	48	Host = pet cases (Square root transformed)	American Journal of Tropical Medicine and Hygiene	2.106	NA	64	-105.904	34.5722
210	R465	X749	Precipitation	Host infection	Abundance	Abundance in host (square root transformed)	Annual mean	Plague	Plague	Bacteria	ZVB	Vectored	Yersinia	Flea	Rodents	1	GL(M)M	Stepwise linear regression	283	NA	Unstandardised coefficient	Linear	0.749	0.36	NA	NA	NA	NA	<0.0001	0.009	increase	Discussion	10.4269/ajtmh.2010.09-0247	North America	USA	New Mexico	34.5722	-105.904	1980-2008	2010	1	12	Host = pet cases (Square root transformed)	American Journal of Tropical Medicine and Hygiene	2.106	NA	64	-105.904	34.5722
159	R410	X599	Temperature	Human disease incidence	Incidence	Incidence rates	Annual mean	Arboviral diseases	Tick-borne encephalitis	Virus	ZVB	Vectored	Flavivirus	Tick	Mammals (multispecies)	1	Correlation	Pearson correlation	920	NA	Correlation coefficient	Linear	NA	0.5	0.36	0.64	95% Confidence	NA	<0.05	0.0248	increase	Abstract	10.3402/gha.v4i0.8448	Europe	Russia	Arkhangelsk Oblast	63.5304	42.7526	1980-2009	2011	1	NA	Linear regression also available, more detailed districts (i.e north, east) were available	Global Health Action	2.849	NA	200	42.7526	63.5304
2	R1	X3	Temperature	Host abundance	Abudance	Host number	mean	Rabies	Rabies	Virus	Z	Non-vectored	Lyssavirus	NA	Mammals (multispecies)	1	GL(M)M	Poisson regression	360	NA	Correlation coefficient	Linear	NA	-0.1	-0.13	-0.06	95% Confidence	NA	<0.01	NA	decrease	Abstract	10.1111/zph.12044	North America	USA	Alaska	66.1605	-153.369	1980-2010	2013	1	1	N-value is number of months of study	Zoonoses and Public Health	2.659	g	106	-153.369	66.1605
2	R2	X4	Precipitation	Host abundance	Abudance	Host number	total	Rabies	Rabies	Virus	Z	Non-vectored	Lyssavirus	NA	Mammals (multispecies)	10	GL(M)M	Poisson regression	360	NA	Correlation coefficient	Linear	NA	-0.0008	-0.0013	-0.0004	95% Confidence	NA	<0.05	0.02	decrease	Abstract	10.1111/zph.12044	North America	USA	Alaska	66.1605	-153.369	1980-2010	2013	1	2	N-value is number of months of study	Zoonoses and Public Health	2.659	g	106	-153.369	66.1605
40	R76	X154	Temperature	Host abundance	Abundance	Host population extinctio	summer mean	Plague	Plague	Bacteria	ZVB	Vectored	Yersinia	Flea	Rodents	1	GL(M)M	Logistic regression	84	y	Unstandardised coefficient	Linear	NA	-0.331	-0.448	-0.214	Std. error	0.117	<0.05	NA	decrease	Discussion	10.1890/10-1946.1	North America	USA	Colorado	40.8419	-104.091	1981-2005	2011	1	NA	Can√¢¬à¬ö√Ç¬¢√Ç¬¨√É¬Ñ√Ç¬¨√É¬¥t access without UCL permission	Ecological Applications	4.48	g	106	-104.091	40.8419
51	R107	X195	Humidity	Human outbreak occurrence	Cases	Cases	mean Monthly relative	Arboviral diseases	Rift valley fever	Virus	ZVB	Vectored	Phlebovirus	Mosquito	Livestock	1	GL(M)M	Logistic regression	360	NA	Z-score	Linear	0.16	-2.615	NA	NA	NA	NA	<0.01	0.009	decrease	Discussion	10.4081/gh.2016.377	Africa	Kenya	Kwale county	-4.17133	39.4562	1981-2009	2015	1	NA	N-value is number of months of study, 6am	Geospatial Health	1.455	NA	200	39.4562	-4.17133
51	R105	X193	Temperature	Human outbreak occurrence	Cases	Cases	mean Monthly minimum	Arboviral diseases	Rift valley fever	Virus	ZVB	Vectored	Phlebovirus	Mosquito	Livestock	1	GL(M)M	Logistic regression	360	NA	Z-score	Linear	0.16	-2.23	NA	NA	NA	NA	<0.05	0.026	decrease	Discussion	10.4081/gh.2016.377	Africa	Kenya	Kwale county	-4.17133	39.4562	1981-2009	2015	1	NA	N-value is number of months of study	Geospatial Health	1.455	NA	200	39.4562	-4.17133
51	R100	X188	Precipitation	Human outbreak occurrence	Cases	Cases	mean Monthly total	Arboviral diseases	Rift valley fever	Virus	ZVB	Vectored	Phlebovirus	Mosquito	Livestock	1	GL(M)M	Logistic regression	360	NA	Z-score	Linear	0.66	-2.176	NA	NA	NA	NA	<0.05	0.0295	decrease	Discussion	10.4081/gh.2016.377	Africa	Kenya	Garissa county	-0.451154	39.6489	1981-2009	2015	1	NA	N-value is number of months of study	Geospatial Health	1.455	NA	200	39.6489	-0.451154
51	R102	X190	Temperature	Human outbreak occurrence	Cases	Cases	mean Monthly minimum	Arboviral diseases	Rift valley fever	Virus	ZVB	Vectored	Phlebovirus	Mosquito	Livestock	1	GL(M)M	Logistic regression	360	NA	Z-score	Linear	0.21	-2.065	NA	NA	NA	NA	<0.05	0.039	decrease	Discussion	10.4081/gh.2016.377	Africa	Kenya	Thika county	-1.05	37.0833	1981-2009	2015	1	NA	N-value is number of months of study	Geospatial Health	1.455	NA	200	37.0833	-1.05
51	R104	X192	Humidity	Human outbreak occurrence	Cases	Cases	mean Monthly relative	Arboviral diseases	Rift valley fever	Virus	ZVB	Vectored	Phlebovirus	Mosquito	Livestock	1	GL(M)M	Logistic regression	360	NA	Z-score	Linear	0.21	-0.398	NA	NA	NA	NA	>0.05	0.69	increase	Discussion	10.4081/gh.2016.377	Africa	Kenya	Thika county	-1.05	37.0833	1981-2009	2015	1	NA	N-value is number of months of study, 12am	Geospatial Health	1.455	NA	200	37.0833	-1.05
51	R103	X191	Precipitation	Human outbreak occurrence	Cases	Cases	mean Monthly total	Arboviral diseases	Rift valley fever	Virus	ZVB	Vectored	Phlebovirus	Mosquito	Livestock	1	GL(M)M	Logistic regression	360	NA	Z-score	Linear	0.21	-0.118	NA	NA	NA	NA	>0.05	0.906	decrease	Discussion	10.4081/gh.2016.377	Africa	Kenya	Thika county	-1.05	37.0833	1981-2009	2015	1	NA	N-value is number of months of study	Geospatial Health	1.455	NA	200	37.0833	-1.05
51	R106	X194	Precipitation	Human outbreak occurrence	Cases	Cases	mean Monthly total	Arboviral diseases	Rift valley fever	Virus	ZVB	Vectored	Phlebovirus	Mosquito	Livestock	1	GL(M)M	Logistic regression	360	NA	Z-score	Linear	0.16	0.436	NA	NA	NA	NA	>0.05	0.663	increase	Discussion	10.4081/gh.2016.377	Africa	Kenya	Kwale county	-4.17133	39.4562	1981-2009	2015	1	NA	N-value is number of months of study	Geospatial Health	1.455	NA	200	39.4562	-4.17133
51	R99	X187	Temperature	Human outbreak occurrence	Cases	Cases	mean Monthly maximum	Arboviral diseases	Rift valley fever	Virus	ZVB	Vectored	Phlebovirus	Mosquito	Livestock	1	GL(M)M	Logistic regression	360	NA	Z-score	Linear	0.66	1.846	NA	NA	NA	NA	>0.05	0.0649	increase	Discussion	10.4081/gh.2016.377	Africa	Kenya	Garissa county	-0.451154	39.6489	1981-2009	2015	1	NA	N-value is number of months of study	Geospatial Health	1.455	NA	200	39.6489	-0.451154
51	R101	X189	Humidity	Human outbreak occurrence	Cases	Cases	mean Monthly relative	Arboviral diseases	Rift valley fever	Virus	ZVB	Vectored	Phlebovirus	Mosquito	Livestock	1	GL(M)M	Logistic regression	360	NA	Z-score	Linear	0.66	2.006	NA	NA	NA	NA	<0.05	0.0449	increase	Discussion	10.4081/gh.2016.377	Africa	Kenya	Garissa county	-0.451154	39.6489	1981-2009	2015	1	NA	N-value is number of months of study, 12am	Geospatial Health	1.455	NA	200	39.6489	-0.451154
230	R521	X823	Temperature	Host abundance	Abundance	Abundance of Host	Winter mean minimum	Arenaviral diseases	Junin virus	Virus	Z	Non-vectored	Arenaviridae	NA	Rodents	1	GL(M)M	Stepwise linear regression	235	NA	Unstandardised coefficient	Linear	0.26	-0.296	-0.431	-0.161	Std. error	0.135	>0.05	0.0529	decrease	Abstract	http://dx.doi.org/10.1080/01650521.2012.736730	South America	Argentina	Cordoba	-33.0261	-64.1892	1984-1995	2012	1	NA	Can't access, A. azarae = Azara's grass mouse	Studies on Neotropical Fauna and Environment	0.84	g	106	-64.1892	-33.0261
230	R520	X822	Precipitation	Host abundance	Abundance	Abundance of host	Spring total	Arenaviral diseases	Junin virus	Virus	Z	Non-vectored	Arenaviridae	NA	Rodents	1	GL(M)M	Stepwise linear regression	155	NA	Unstandardised coefficient	Linear	0.84	0.00378	0.00252	0.00504	Std. error	0.00126	<0.05	0.0169	increase	Abstract	http://dx.doi.org/10.1080/01650521.2012.736730	South America	Argentina	Cordoba	-33.0261	-64.1892	1984-1995	2012	1	NA	Can't access, A. dolores = dolorous grass mouse	Studies on Neotropical Fauna and Environment	0.84	g	106	-64.1892	-33.0261
109	R243	X413	Precipitation	Human disease incidence	Cases	Occurrence	July total	Rickettsioses	Scrub typhus	Bacteria	ZVB	Vectored	Rickettsia	Mite	Mammals (multispecies)	1	GL(M)M	Negative binomial regression	30	NA	Unstandardised coefficient	Linear	NA	-0.00262	-0.00345	-0.00179	Std. error	0.00083	<0.01	0.002	decrease	Abstract	10.1017/S0950268816002430	Asia	Japan	Yamagata	38.2504	140.34	1984-2014	2017	1	12	N-value is number of years of study	Epidemiology and Infection	2.306	g	106	140.34	38.2504
109	R241	X411	Temperature	Human disease incidence	Cases	Occurrence	July mean	Rickettsioses	Scrub typhus	Bacteria	ZVB	Vectored	Rickettsia	Mite	Mammals (multispecies)	1	GL(M)M	Negative binomial regression	30	NA	Unstandardised coefficient	Linear	NA	0.0794	-0.04625	0.06213	Std. error	-0.01727	>0.05	0.143	increase	Abstract	10.1017/S0950268816002430	Asia	Japan	Yamagata	38.2504	140.34	1984-2014	2017	1	12	N-value is number of years of study	Epidemiology and Infection	2.306	g	106	140.34	38.2504
109	R242	X412	Temperature	Human disease incidence	Cases	Occurrence	August mean	Rickettsioses	Scrub typhus	Bacteria	ZVB	Vectored	Rickettsia	Mite	Mammals (multispecies)	1	GL(M)M	Negative binomial regression	30	NA	Unstandardised coefficient	Linear	NA	0.16667	0.10338	0.22996	Std. error	0.06329	<0.01	0.008	increase	Abstract	10.1017/S0950268816002430	Asia	Japan	Yamagata	38.2504	140.34	1984-2014	2017	1	12	N-value is number of years of study	Epidemiology and Infection	2.306	g	106	140.34	38.2504
124	R295	X468	Temperature	Human disease incidence	Cases	cases	Spring mean	Hantaviral diseases	Nephropathia epidemica	Virus	Z	Non-vectored	Hantavirus	NA	Rodents	1	Correlation	Spearman rank correlation	24	NA	Correlation coefficient	Linear	NA	-0.29	NA	NA	NA	NA	<0.001	NA	decrease	Abstract	10.1186/1476-072X-8-1	Europe	Belgium	NA	NA	NA	1985-2007	2009	1	12	N-value is number of years of study (because scale is measuring seasonal differences)	International Journal of Health Geographics	4.098	NA	200	4.4699	50.5039
124	R298	X471	Precipitation	Human disease incidence	Cases	cases	Winter total	Hantaviral diseases	Nephropathia epidemica	Virus	Z	Non-vectored	Hantavirus	NA	Rodents	1	Correlation	Spearman rank correlation	24	NA	Correlation coefficient	Linear	NA	-0.19	NA	NA	NA	NA	<0.05	0.02	decrease	Abstract	10.1186/1476-072X-8-1	Europe	Belgium	NA	NA	NA	1985-2007	2009	1	12	N-value is number of years of study (because scale is measuring seasonal differences)	International Journal of Health Geographics	4.098	NA	200	4.4699	50.5039
124	R300	X473	Precipitation	Human disease incidence	Cases	Cases	Autumn total	Hantaviral diseases	Nephropathia epidemica	Virus	Z	Non-vectored	Hantavirus	NA	Rodents	1	Correlation	Spearman rank correlation	24	NA	Correlation coefficient	Linear	NA	-0.14	NA	NA	NA	NA	>0.05	0.07	decrease	Abstract	10.1186/1476-072X-8-1	Europe	Belgium	NA	NA	NA	1985-2007	2009	1	12	N-value is number of years of study (because scale is measuring seasonal differences)	International Journal of Health Geographics	4.098	NA	200	4.4699	50.5039
124	R297	X470	Temperature	Human disease incidence	Cases	cases	Winter mean	Hantaviral diseases	Nephropathia epidemica	Virus	Z	Non-vectored	Hantavirus	NA	Rodents	1	Correlation	Spearman rank correlation	24	NA	Correlation coefficient	Linear	NA	-0.13	NA	NA	NA	NA	>0.05	0.11	decrease	Abstract	10.1186/1476-072X-8-1	Europe	Belgium	NA	NA	NA	1985-2007	2009	1	12	N-value is number of years of study (because scale is measuring seasonal differences)	International Journal of Health Geographics	4.098	NA	200	4.4699	50.5039
124	R296	X469	Precipitation	Human disease incidence	Cases	cases	Spring total	Hantaviral diseases	Nephropathia epidemica	Virus	Z	Non-vectored	Hantavirus	NA	Rodents	1	Correlation	Spearman rank correlation	24	NA	Correlation coefficient	Linear	NA	-0.11	NA	NA	NA	NA	>0.05	0.31	decrease	Abstract	10.1186/1476-072X-8-1	Europe	Belgium	NA	NA	NA	1985-2007	2009	1	NA	N-value is number of years of study (because scale is measuring seasonal differences)	International Journal of Health Geographics	4.098	NA	200	4.4699	50.5039
124	R293	X466	Temperature	Human disease incidence	Cases	cases	Summer mean	Hantaviral diseases	Nephropathia epidemica	Virus	Z	Non-vectored	Hantavirus	NA	Rodents	1	Correlation	Spearman rank correlation	24	NA	Correlation coefficient	Linear	NA	0.32	NA	NA	NA	NA	<0.001	NA	increase	Abstract	10.1186/1476-072X-8-1	Europe	Belgium	NA	NA	NA	1985-2007	2009	1	24	N-value is number of years of study, Lag period chosen because of significance following Bonferroni correction	International Journal of Health Geographics	4.098	NA	200	4.4699	50.5039
124	R294	X467	Precipitation	Human disease incidence	Cases	cases	Summer total	Hantaviral diseases	Nephropathia epidemica	Virus	Z	Non-vectored	Hantavirus	NA	Rodents	1	Correlation	Spearman rank correlation	24	NA	Correlation coefficient	Linear	NA	0.39	NA	NA	NA	NA	<0.001	NA	increase	Abstract	10.1186/1476-072X-8-1	Europe	Belgium	NA	NA	NA	1985-2007	2009	1	36	N-value is number of years of study, Lag period chosen because of significance following Bonferroni correction	International Journal of Health Geographics	4.098	NA	200	4.4699	50.5039
124	R299	X472	Temperature	Human disease incidence	Cases	cases	Autumn mean	Hantaviral diseases	Nephropathia epidemica	Virus	Z	Non-vectored	Hantavirus	NA	Rodents	1	Correlation	Spearman rank correlation	24	NA	Correlation coefficient	Linear	NA	0.51	NA	NA	NA	NA	<0.001	NA	increase	Abstract	10.1186/1476-072X-8-1	Europe	Belgium	NA	NA	NA	1985-2007	2009	1	12	N-value is number of years of study (because scale is measuring seasonal differences)	International Journal of Health Geographics	4.098	NA	200	4.4699	50.5039
11	R18	X40	Precipitation	Human disease incidence	Incidence	mortality	Monthly total	Rabies	Rabies	Virus	Z	Non-vectored	Lyssavirus	NA	Mammals (multispecies)	1	(S)ARIMA	Seasonal autoregressive time series models	432	NA	Unstandardised coefficient	Linear	NA	-0.0006	-0.0008	-0.0004	Std. error	0.0002	<0.05	NA	decrease	Abstract	https://doi.org/10.1186/s12917-018-1588-8	North America	Costa Rica	NA	9.93474	-84.0875	1985-2016	2018	1	16	N-value is number of months of study	BMC Veterinary Research	2.699	g	106	-84.0875	9.93474
11	R17	X39	Temperature	Human disease incidence	Incidence	mortality	Monthly mean	Rabies	Rabies	Virus	Z	Non-vectored	Lyssavirus	NA	Mammals (multispecies)	1	(S)ARIMA	Seasonal autoregressive time series models	432	NA	Unstandardised coefficient	Linear	NA	0.1301	0.0936	0.1666	Std. error	0.0365	<0.05	NA	increase	Abstract	https://doi.org/10.1186/s12917-018-1588-8	North America	Costa Rica	NA	9.93474	-84.0875	1985-2016	2018	1	17	N-value is number of months of study	BMC Veterinary Research	2.699	g	106	-84.0875	9.93474
102	R210	X374	Temperature	Human case locations	Abundance	Disease presence	Winter minimum	Hantaviral diseases	Puumala virus	Virus	Z	Non-vectored	Hantavirus	NA	Rodents	1	GL(M)M	Multi-level logistic regression	1933	NA	Unstandardised coefficient	Linear	NA	-1.62	NA	NA	NA	NA	<0.05	0.0267	decrease	Abstract	10.3389/fpubh.2015.00054	Europe	Europe	Belgium, Finland, France, Netherlands, Norway, Sweden	NA	NA	1989-2012	2015	1	NA	Issues as it is a multi-country study. Regional level = grouping of presence/absence. N-value is presence only data, additional 6425 absences.	Frontiers in Public Health	3.008	NA	64	5.2913	52.1326
102	R209	X373	Temperature	Human case locations	Abundance	Disease presence	Summer maximum	Hantaviral diseases	Puumala virus	Virus	Z	Non-vectored	Hantavirus	NA	Rodents	1	GL(M)M	Multi-level logistic regression	1933	NA	Unstandardised coefficient	Linear	NA	-0.94	NA	NA	NA	NA	<0.01	0.0023	decrease	Abstract	10.3389/fpubh.2015.00054	Europe	Europe	Belgium, Finland, France, Netherlands, Norway, Sweden	NA	NA	1989-2012	2015	1	NA	Issues as it is a multi-country study. Regional level = grouping of presence/absence. N-value is presence only data, additional 6425 absences.	Frontiers in Public Health	3.008	NA	64	5.2913	52.1326
102	R211	X375	Temperature	Human case locations	Abundance	Disease presence	Annual total	Hantaviral diseases	Puumala virus	Virus	Z	Non-vectored	Hantavirus	NA	Rodents	1	GL(M)M	Multi-level logistic regression	1933	NA	Unstandardised coefficient	Linear	NA	0	NA	NA	NA	NA	>0.05	0.23	no change	Discussion	10.3389/fpubh.2015.00054	Europe	Europe	Belgium, Finland, France, Netherlands, Norway, Sweden	NA	NA	1989-2012	2015	1	NA	Issues as it is a multi-country study. Lanscape level = the area covered by a circular 5km radius around presence/absence. N-value is presence only data, additional 6425 absences.	Frontiers in Public Health	3.008	NA	64	5.2913	52.1326
134	R350	X525	Temperature	Human disease incidence	Incidence	Incidence	Summer maximum	Rickettsioses	Mediterranean spotted fever	Bacteria	ZVB	Vectored	Rickettsia	Tick	Mammals (multispecies)	1	GL(M)M	Negative binomial regression	819	NA	Incidence rate ratio	Linear	NA	1.32	1.11	1.59	95% Confidence	NA	<0.05	NA	increase	Abstract	https://pubmed.ncbi.nlm.nih.gov/18256437/	Europe	Italy	North Sardinia	40.5261	8.92848	1990-2002	2008	1	NA	Can't access, Longitude, Latitude is mid-point between the two provinces	American Journal of Tropical Medicine and Hygiene	2.106	g	200	8.92848	40.5261
217	R489	X776	Temperature	Host abundance	Abundance	Abundance of host	Daily mean	Avian influenza	Avian Influenza	Virus	Z	Non-vectored	Alphainfluenzavirus	NA	Birds	1	GL(M)M	Linear regression	52	NA	Correlation coefficient	Linear	NA	-0.17	NA	NA	NA	NA	<0.001	0.0002	decrease	Abstract	10.1371/journal.ppat.1000854	Europe	Europe	Croatia, Greece, Bulgaria, Italy, Germany, Slovenia, Bosnia, Slovakia, France, Poland, Serbia, Montenegro, Switzerland, Denmark, Czech Republic, UK	NA	NA	1990-2003	2010	1	NA	N-values relate to locations of outbreaks. Disease (H5N1), Host = Mallard, Coefficient A selected as it determines slope, non-linear options available but study claimed the model fit was better linearly	PLOS Pathogens	6.856	NA	62	18.151	45.029
217	R490	X777	Temperature	Host abundance	Abundance	Abundance of host	Daily mean	Avian influenza	Avian Influenza	Virus	Z	Non-vectored	Alphainfluenzavirus	NA	Birds	1	GL(M)M	Linear regression	52	NA	Correlation coefficient	Linear	NA	-0.1	NA	NA	NA	NA	<0.05	0.03	decrease	Abstract	10.1371/journal.ppat.1000854	Europe	Europe	Croatia, Greece, Bulgaria, Italy, Germany, Slovenia, Bosnia, Slovakia, France, Poland, Serbia, Montenegro, Switzerland, Denmark, Czech Republic, UK	NA	NA	1990-2003	2010	1	NA	N-values relate to locations of outbraks. Disease (H5N1), Host = common pochard	PLOS Pathogens	6.856	NA	62	18.151	45.029
217	R491	X778	Temperature	Host abundance	Abundance	Abundance of Host	Daily mean	Avian influenza	Avian Influenza	Virus	Z	Non-vectored	Alphainfluenzavirus	NA	Birds	1	GL(M)M	Linear regression	52	NA	Correlation coefficient	Linear	NA	-0.01	NA	NA	NA	NA	>0.05	0.7	decrease	Abstract	10.1371/journal.ppat.1000854	Europe	Europe	Croatia, Greece, Bulgaria, Italy, Germany, Slovenia, Bosnia, Slovakia, France, Poland, Serbia, Montenegro, Switzerland, Denmark, Czech Republic, UK	NA	NA	1990-2003	2010	1	NA	N-value relate to locations of outbreak. Disease (H5N1), Host = Tufted duck	PLOS Pathogens	6.856	NA	62	18.151	45.029
98	R194	X360	Precipitation	Human disease incidence	Incidence	Incidence	Monthly total	Hantaviral diseases	Haemorrhagic fever with renal syndrome	Virus	Z	Non-vectored	Hantavirus	NA	Rodents	1	Correlation	Pearson correlation	204	NA	Correlation coefficient	Linear	0.66	0.27	NA	NA	NA	NA	<0.01	NA	increase	Abstract	10.1186/1471-2334-9-109	Asia	China	Huludao city	40.7111	120.837	1990-2006	2009	1	3	N-value is number of months of study	BMC Infectious Diseases	3.147	NA	200	120.837	40.7111
98	R193	X359	Temperature	Human disease incidence	Incidence	Incidence	Monthly mean	Hantaviral diseases	Haemorrhagic fever with renal syndrome	Virus	Z	Non-vectored	Hantavirus	NA	Rodents	1	Correlation	Pearson correlation	204	NA	Correlation coefficient	Linear	0.66	0.38	NA	NA	NA	NA	<0.01	NA	increase	Abstract	10.1186/1471-2334-9-109	Asia	China	Huludao city	40.7111	120.837	1990-2006	2009	1	3	N-value is number of months of study	BMC Infectious Diseases	3.147	NA	200	120.837	40.7111
98	R195	X361	Humidity	Human disease incidence	Incidence	Incidence	Monthly mean relative	Hantaviral diseases	Haemorrhagic fever with renal syndrome	Virus	Z	Non-vectored	Hantavirus	NA	Rodents	1	Correlation	Pearson correlation	204	NA	Correlation coefficient	Linear	0.66	0.38	NA	NA	NA	NA	<0.01	NA	increase	Abstract	10.1186/1471-2334-9-109	Asia	China	Huludao city	40.7111	120.837	1990-2006	2009	1	3	N-value is number of months of study	BMC Infectious Diseases	3.147	NA	200	120.837	40.7111
26	R48	X98	Temperature	Human outbreak occurrence	Incidence	Spillover event	Monthly mean	Henipaviral diseases	Hendra virus	Virus	Z	Non-vectored	Henipavirus	NA	Bats	1	GL(M)M	Logistic regression	62	NA	Unstandardised coefficient	Linear	0.21	-0.11	-0.15	-0.07	Std. error	0.04	<0.05	0.013	decrease	Discussion	https://doi.org/10.3390/v14051100	Asia	Australia	NA	NA	NA	1990-2020	2022	1	NA	N-value taken from figure 3	MDPI Viruses	4.975	g	106	133.775	-25.2744
26	R47	X100	Precipitation	Human outbreak occurrence	Incidence	Spillover event	Monthly mean	Henipaviral diseases	Nipah virus	Virus	Z	Non-vectored	Henipavirus	NA	Bats	1	GL(M)M	Logistic regression	22	NA	Unstandardised coefficient	Linear	0.3	-0.03	-0.04	-0.02	Std. error	0.01	<0.01	0.008	decrease	Discussion	https://doi.org/10.3390/v14051100	Asia	Bangladesh	NA	NA	NA	1990-2020	2022	1	NA	N-value taken from figure 2	MDPI Viruses	4.975	g	106	90.3563	23.685
26	R49	X99	Precipitation	Human outbreak occurrence	Incidence	Spillover event	Monthly mean	Henipaviral diseases	Hendra virus	Virus	Z	Non-vectored	Henipavirus	NA	Bats	1	GL(M)M	Logistic regression	62	NA	Unstandardised coefficient	Linear	0.21	-0.01	-0.02	0	Std. error	0.01	<0.05	0.16	decrease	Discussion	https://doi.org/10.3390/v14051100	Oceania	Australia	NA	NA	NA	1990-2020	2022	1	NA	N-value taken from figure 3	MDPI Viruses	4.975	g	106	133.775	-25.2744
160	R412	X601	Precipitation	Human disease incidence	Cases	Cases	Monthly mean	Arboviral diseases	Japanese encephalitis	Virus	ZVB	Vectored	Flavivirus	Mosquito	Birds	1	ST	Univariate generalised autoregressive poisson regressions	287	NA	Unstandardised coefficient	Linear	NA	0.134	0.0714	0.1966	Std. error	0.0626	<0.05	0.03	increase	Discussion	10.1017/S0950268807009454	Asia	Taiwan	NA	NA	NA	1991-2005	2007	1	2	NA	Epidemiology and Infection	2.306	g	106	120.961	23.697
160	R411	X600	Temperature	Human disease incidence	Cases	Cases	Monthly mean	Arboviral diseases	Japanese encephalitis	Virus	ZVB	Vectored	Flavivirus	Mosquito	Birds	1	ST	Univariate generalised autoregressive poisson regressions	287	NA	Unstandardised coefficient	Linear	NA	0.4507	0.3714	0.53	Std. error	0.0793	<0.01	NA	increase	Discussion	10.1017/S0950268807009454	Asia	Taiwan	NA	NA	NA	1991-2005	2007	1	1	NA	Epidemiology and Infection	2.306	g	106	120.961	23.697
18	R30	X76	Precipitation	Human disease incidence	Cases	Cases	Annual total	Hantaviral diseases	Haemorrhagic fever with renal syndrome	Virus	Z	Non-vectored	Hantavirus	NA	Rodents	1	GL(M)M	Generalised linear model	19	NA	Incidence rate ratio	Linear	0.67	1.002	1.001	1.003	95% Confidence	NA	<0.001	NA	increase	Abstract	10.1371/journal.pntd.0002260	Asia	China	Changsha	28.228	112.939	1991-2010	2013	1	5	N-value = number of years in study	PLOS neglected tropical diseases	4.548	g	200	112.939	28.228
18	R31	X77	Humidity	Human disease incidence	Cases	Cases	Annual mean absolute	Hantaviral diseases	Haemorrhagic fever with renal syndrome	Virus	Z	Non-vectored	Hantavirus	NA	Rodents	1	GL(M)M	Generalised linear model	19	NA	Incidence rate ratio	Linear	0.78	1.026	1.017	1.037	95% Confidence	NA	<0.001	NA	increase	Abstract	10.1371/journal.pntd.0002260	Asia	China	Changsha	28.228	112.939	1991-2010	2013	1	NA	N-value = number of years in study	PLOS neglected tropical diseases	4.548	g	200	112.939	28.228
221	R494	X789	Temperature	Host abundance	Abundance	Abundance of host	Annual maximum	Arboviral diseases	Tick-borne encephalitis	Virus	ZVB	Vectored	Flavivirus	Tick	Mammals (multispecies)	1	GL(M)M	Generalised linear model	132	NA	Unstandardised coefficient	Linear	NA	-2.09	-3	-1.18	Std. error	0.91	<0.05	NA	decrease	Results	10.1017/S0950268807000039	Europe	Italy	Trento province	46.0983	11.2066	1992-2004	2008	1	NA	Host = ticks on deer	Epidemiology and Infection	2.306	g	106	11.2066	46.0983
221	R493	X788	Temperature	Human disease incidence	Cases	Cases	Annual maximum	Arboviral diseases	Tick-borne encephalitis	Virus	ZVB	Vectored	Flavivirus	Tick	Mammals (multispecies)	1	GL(M)M	Generalised linear model	78	NA	Beta coefficient	Linear	NA	-0.18	-2.31	1.95	Std. error	2.13	>0.05	NA	decrease	Results	10.1017/S0950268807000039	Europe	Italy	Trento province	46.0983	11.2066	1992-2004	2008	1	NA	N-value refers to the districts where TBE was recorded since 1992 (figure.2)	Epidemiology and Infection	2.306	g	106	11.2066	46.0983
93	R183	X347	Precipitation	Human disease incidence	Cases	Cases	Annual total	Leptospirosis	Leptospirosis	Bacteria	Z	Non-vectored	Leptospira	NA	Rodents	1	GL(M)M	Linear regression	180	NA	Correlation coefficient	Linear	0.82	0.77	NA	NA	NA	NA	<0.05	NA	increase	Abstract	10.3354/cr01120	North America	Jamaica	NA	NA	NA	1992-2007	2012	1	NA	n-value is number of months of study, temperature trends for particular months available but no overall trends	Climate Research	2.044	NA	62	-77.2975	18.1096
48	R94	X176	Temperature	Human case locations	Cases	Cases	Annual mean	Echinococcoses	Alveolar echinococcosis	Parasite	Z	Non-vectored	Echinocococcus	NA	Mammals (multispecies)	1	Correlation	Pearson correlation	591	NA	Correlation coefficient	Linear	NA	-0.10734	NA	NA	NA	NA	<0.05	0.0212	decrease	Abstract	https://doi.org/10.1016/j.actatropica.2020.105654	Europe	Germany	NA	NA	NA	1992-2018	2020	1	NA	NA	Acta Tropica	3.074	NA	27	10.4515	51.1657
48	R95	X177	Precipitation	Human case locations	Cases	Cases	Annual height	Echinococcoses	Alveolar echinococcosis	Parasite	Z	Non-vectored	Echinocococcus	NA	Mammals (multispecies)	1	Correlation	Pearson correlation	591	NA	Correlation coefficient	Linear	NA	0.22435	NA	NA	NA	NA	<0.0001	NA	increase	Abstract	https://doi.org/10.1016/j.actatropica.2020.105654	Europe	Germany	NA	NA	NA	1992-2018	2020	1	NA	NA	Acta Tropica	3.074	NA	27	10.4515	51.1657
239	R533	X839	Precipitation	Host infection	Seroprevalence	Seropositivity of host	Decadal mean	Toxoplasmosis	Toxoplasmosis	Parasite	Z	Non-vectored	Toxoplasma	NA	Livestock	1	GL(M)M	Linear mixed model	301	NA	Odds ratio	Linear	NA	0.92	0.85	0.99	95% Confidence	NA	>0.05	0.264	decrease	Results	10.1016/j.ijpara.2006.07.010	Europe	France	Lyon	45.7634	4.83428	1993-2004	2006	1	12	Can't access	International Journal for Parasitology: Parasites and Wildlife	2.525	g	46	4.83428	45.7634
239	R532	X838	Temperature	Host infection	Seroprevalence	Seropositivity of host	Annual mean maximum	Toxoplasmosis	Toxoplasmosis	Parasite	Z	Non-vectored	Toxoplasma	NA	Livestock	1	GL(M)M	Linear mixed model	301	NA	Odds ratio	Linear	NA	2.15	1.83	2.53	95% Confidence	NA	<0.001	NA	increase	Results	10.1016/j.ijpara.2006.07.010	Europe	France	Lyon	45.7634	4.83428	1993-2004	2006	1	12	Can't access	International Journal for Parasitology: Parasites and Wildlife	2.525	g	46	4.83428	45.7634
188	R453	X698	Precipitation	Human disease incidence	Cases	Disease risk	Annual total	Hantaviral diseases	Hantavirus pulmonary syndrome	Virus	Z	Non-vectored	Hantavirus	NA	Rodents	1	GL(M)M	Bayesian model	57	NA	Beta coefficient	Linear	0.19	-0.006	-0.3558	0.37116	95% Credible	NA	>0.05	NA	decrease	Discussion	10.1371/journal.pone.0163459	South America	Brazil	Cerrado	-23.731	-49.2238	1993-2012	2016	1	NA	NA	PLOS One	3.272	g	106	-49.2238	-23.731
188	R455	X700	Precipitation	Human disease incidence	Cases	Disease risk	Annual total	Hantaviral diseases	Hantavirus pulmonary syndrome	Virus	Z	Non-vectored	Hantavirus	NA	Rodents	1	GL(M)M	Bayesian model	150	NA	Beta coefficient	Linear	0.23	0.058	-0.236	0.334	95% Credible	NA	>0.05	NA	increase	Discussion	10.1371/journal.pone.0163459	South America	Brazil	Atlantic region	NA	NA	1993-2012	2016	1	NA	NA	PLOS One	3.272	g	106	-42.843	-19.18
188	R454	X699	Temperature	Human disease incidence	Cases	Disease risk	Annual mean	Hantaviral diseases	Hantavirus pulmonary syndrome	Virus	Z	Non-vectored	Hantavirus	NA	Rodents	1	GL(M)M	Bayesian model	150	NA	Beta coefficient	Linear	0.23	0.352	-0.015	0.73	95% Credible	NA	>0.05	NA	increase	Abstract	10.1371/journal.pone.0163459	South America	Brazil	Atlantic region	NA	NA	1993-2012	2016	1	NA	NA	PLOS One	3.272	g	106	-42.843	-19.18
188	R452	X697	Temperature	Human disease incidence	Cases	Disease risk	Annual mean	Hantaviral diseases	Hantavirus pulmonary syndrome	Virus	Z	Non-vectored	Hantavirus	NA	Rodents	1	GL(M)M	Bayesian model	57	NA	Beta coefficient	Linear	0.19	0.36	-0.2	0.96	95% Credible	NA	>0.05	NA	increase	Discussion	10.1371/journal.pone.0163459	South America	Brazil	Cerrado	-23.731	-49.2238	1993-2012	2016	1	NA	NA	PLOS One	3.272	g	106	-49.2238	-23.731
43	R85	X163	Humidity	Human disease incidence	Incidence	Cases	Daily mean	Arboviral diseases	Tick-borne encephalitis	Virus	ZVB	Vectored	Flavivirus	Tick	Mammals (multispecies)	1	GL(M)M	Linear regression	4472	NA	Correlation coefficient	Linear	NA	-0.24	NA	NA	NA	NA	<0.01	NA	decrease	Discussion	10.1007/s00436-008-1061-x	Europe	Czech Republic	NA	NA	NA	1994-2004	2008	1	NA	N-value = number of stations (86) * number of weeks in year (52)	Parasitology Research	2.172	NA	62	15.473	49.8175
43	R84	X162	Precipitation	Human disease incidence	Incidence	Cases	daily total	Arboviral diseases	Tick-borne encephalitis	Virus	ZVB	Vectored	Flavivirus	Tick	Mammals (multispecies)	1	GL(M)M	Linear regression	4472	NA	Correlation coefficient	Linear	NA	0.31	NA	NA	NA	NA	<0.01	NA	increase	Discussion	10.1007/s00436-008-1061-x	Europe	Czech Republic	NA	NA	NA	1994-2004	2008	1	NA	N-value = number of stations (86) * number of weeks in year (52)	Parasitology Research	2.172	NA	62	15.473	49.8175
43	R83	X161	Temperature	Human disease incidence	Incidence	Cases	Daily mean	Arboviral diseases	Tick-borne encephalitis	Virus	ZVB	Vectored	Flavivirus	Tick	Mammals (multispecies)	1	GL(M)M	Linear regression	4472	NA	Correlation coefficient	Linear	NA	0.68	NA	NA	NA	NA	<0.01	NA	increase	Discussion	10.1007/s00436-008-1061-x	Europe	Czech Republic	NA	NA	NA	1994-2004	2008	1	NA	N-value = number of stations (86) * number of weeks in year (52)	Parasitology Research	2.172	NA	62	15.473	49.8175
76	R161	X285	Humidity	Host abundance	Abundance	Host number	Annual relative	Henipaviral diseases	Hendra virus	Virus	Z	Non-vectored	Henipavirus	NA	Bats	1	GL(M)M	Ordinary least squares model	1229	NA	Beta coefficient	Linear	NA	0.14	0.11	0.17	Std. error	0.03	<0.05	NA	increase	Results	10.1371/journal.pone.0099965	Oceania	Australia	Queensland, New South Wales	NA	NA	1994-2012	2014	1	NA	n-value = 80 cases, & 1189 randomly sampled locations	PLOS One	3.272	g	106	146.921	-31.2532
76	R160	X283	Temperature	Host abundance	Abundance	Host number	Annual mean	Henipaviral diseases	Hendra virus	Virus	Z	Non-vectored	Henipavirus	NA	Bats	1	GL(M)M	Ordinary least squares model	1229	NA	Beta coefficient	Linear	NA	0.2	-0.02	0.42	Std. error	0.22	>0.05	NA	increase	Discussion	10.1371/journal.pone.0099965	Oceania	Australia	Queensland, New South Wales	NA	NA	1994-2012	2014	1	NA	n-value = 80 cases, & 1189 randomly sampled locations	PLOS One	3.272	g	106	146.921	-31.2532
80	R167	X291	Temperature	Human disease incidence	Cases	Cases	Seasonal mean	Hantaviral diseases	Nephropathia epidemica	Virus	Z	Non-vectored	Hantavirus	NA	Rodents	1	GL(M)M	Generalised linear model	12	NA	Unstandardised coefficient	Linear	NA	0.7	0.587	0.813	Std. error	0.113	<0.0001	NA	increase	Abstract	10.1017/S0950268808000940	Europe	Belgium	NA	NA	NA	1995-2007	2009	1	12	N-value is number of years of study, Autumn, parameter estimate is a log scale	Epidemiology and Infection	2.306	g	106	4.4699	50.5039
233	R525	X827	Temperature	Human outbreak occurrence	Cases	Presence of disease	Annual mean	Hantaviral diseases	Andes virus	Virus	Z	Non-vectored	Hantavirus	NA	Rodents	1	GL(M)M	Univariate binomial generalised linear model	149	NA	Unstandardised coefficient	Linear	NA	-0.0217	NA	NA	NA	NA	<0.001	NA	decrease	Discussion	10.3390/v6010201	South America	Argentina	Neuqu√¢¬à¬ö√É¬â√Ç¬¨√Ç¬©n, R√¢¬à¬ö√É¬â√Ç¬¨√¢¬â¬†o Negro and Chubu	-41.4782	-68.9254	1995-2009	2014	1	NA	Long, Lats central point of 3 provinces	MDPI Viruses	4.975	NA	64	-68.9254	-41.4782
233	R526	X828	Precipitation	Human outbreak occurrence	Cases	Presence of disease	Annual total	Hantaviral diseases	Andes virus	Virus	Z	Non-vectored	Hantavirus	NA	Rodents	1	GL(M)M	Univariate binomial generalised linear model	149	NA	Unstandardised coefficient	Linear	NA	0.00386	NA	NA	NA	NA	<0.001	NA	increase	Discussion	10.3390/v6010201	South America	Argentina	Neuqu√¢¬à¬ö√É¬â√Ç¬¨√Ç¬©n, R√¢¬à¬ö√É¬â√Ç¬¨√¢¬â¬†o Negro and Chubu	-41.4782	-68.9254	1995-2009	2014	1	NA	Long, Lats central point of 3 provinces	MDPI Viruses	4.975	NA	64	-68.9254	-41.4782
214n	R616	X867	Temperature	Human disease incidence	Incidence	Incidence	Annual mean temperature	Borrelioses	Borreliosis	Bacteria	ZVB	Vectored	Borrelia	Tick	Mammals (multispecies)	1	Correlation	Spearman rank correlation	21	NA	Correlation coefficient	Linear	NA	0.85	NA	NA	NA	NA	<0.01	NA	increase	Results	10.1038/s41598-021-00167-z	Europe	Northern Arctic Region	Norway_Finland_Russia	69.06	28.92	1995-2015	2021	1	NA	S1 heatmap; 5-year running mean	Scientific Reports	NA	new	NA	NA	NA
214n	R617	X868	Temperature	Human disease incidence	Incidence	Incidence	Annual maximum temperature	Borrelioses	Borreliosis	Bacteria	ZVB	Vectored	Borrelia	Tick	Mammals (multispecies)	1	Correlation	Spearman rank correlation	21	NA	Correlation coefficient	Linear	NA	0.17	NA	NA	NA	NA	>0.05	NA	no change	Results	10.1038/s41598-021-00167-z	Europe	Northern Arctic Region	Norway_Finland_Russia	69.06	28.92	1995-2015	2021	1	NA	S1 heatmap	Scientific Reports	NA	new	NA	NA	NA
214n	R618	X869	Temperature	Human disease incidence	Incidence	Incidence	Annual minimum temperature	Borrelioses	Borreliosis	Bacteria	ZVB	Vectored	Borrelia	Tick	Mammals (multispecies)	1	Correlation	Spearman rank correlation	21	NA	Correlation coefficient	Linear	NA	0.24	NA	NA	NA	NA	>0.05	NA	no change	Results	10.1038/s41598-021-00167-z	Europe	Northern Arctic Region	Norway_Finland_Russia	69.06	28.92	1995-2015	2021	1	NA	S1 heatmap	Scientific Reports	NA	new	NA	NA	NA
214n	R619	X870	Temperature	Human disease incidence	Incidence	Incidence	Spring temperature	Borrelioses	Borreliosis	Bacteria	ZVB	Vectored	Borrelia	Tick	Mammals (multispecies)	1	Correlation	Spearman rank correlation	21	NA	Correlation coefficient	Linear	NA	0.91	NA	NA	NA	NA	<0.01	NA	increase	Results	10.1038/s41598-021-00167-z	Europe	Northern Arctic Region	Norway_Finland_Russia	69.06	28.92	1995-2015	2021	1	NA	Significant combined-row metric	Scientific Reports	NA	new	NA	NA	NA
214n	R620	X871	Temperature	Human disease incidence	Incidence	Incidence	Autumn temperature	Borrelioses	Borreliosis	Bacteria	ZVB	Vectored	Borrelia	Tick	Mammals (multispecies)	1	Correlation	Spearman rank correlation	21	NA	Correlation coefficient	Linear	NA	0.75	NA	NA	NA	NA	<0.01	NA	increase	Results	10.1038/s41598-021-00167-z	Europe	Northern Arctic Region	Norway_Finland_Russia	69.06	28.92	1995-2015	2021	1	NA	Significant combined-row metric	Scientific Reports	NA	new	NA	NA	NA
214n	R621	X872	Precipitation	Human disease incidence	Incidence	Incidence	Annual precipitation	Borrelioses	Borreliosis	Bacteria	ZVB	Vectored	Borrelia	Tick	Mammals (multispecies)	1	Correlation	Spearman rank correlation	21	NA	Correlation coefficient	Linear	NA	0.78	NA	NA	NA	NA	<0.01	NA	increase	Results	10.1038/s41598-021-00167-z	Europe	Northern Arctic Region	Norway_Finland_Russia	69.06	28.92	1995-2015	2021	1	NA	S1 heatmap	Scientific Reports	NA	new	NA	NA	NA
214n	R622	X873	Precipitation	Human disease incidence	Incidence	Incidence	Annual maximum monthly precipitation	Borrelioses	Borreliosis	Bacteria	ZVB	Vectored	Borrelia	Tick	Mammals (multispecies)	1	Correlation	Spearman rank correlation	21	NA	Correlation coefficient	Linear	NA	0.78	NA	NA	NA	NA	<0.01	NA	increase	Results	10.1038/s41598-021-00167-z	Europe	Northern Arctic Region	Norway_Finland_Russia	69.06	28.92	1995-2015	2021	1	NA	S1 heatmap	Scientific Reports	NA	new	NA	NA	NA
214n	R623	X874	Precipitation	Human disease incidence	Incidence	Incidence	Annual minimum monthly precipitation	Borrelioses	Borreliosis	Bacteria	ZVB	Vectored	Borrelia	Tick	Mammals (multispecies)	1	Correlation	Spearman rank correlation	21	NA	Correlation coefficient	Linear	NA	-0.1	NA	NA	NA	NA	>0.05	NA	no change	Results	10.1038/s41598-021-00167-z	Europe	Northern Arctic Region	Norway_Finland_Russia	69.06	28.92	1995-2015	2021	1	NA	S1 heatmap	Scientific Reports	NA	new	NA	NA	NA
214n	R624	X875	Precipitation	Human disease incidence	Incidence	Incidence	Summer precipitation	Borrelioses	Borreliosis	Bacteria	ZVB	Vectored	Borrelia	Tick	Mammals (multispecies)	1	Correlation	Spearman rank correlation	21	NA	Correlation coefficient	Linear	NA	0.77	NA	NA	NA	NA	<0.01	NA	increase	Results	10.1038/s41598-021-00167-z	Europe	Northern Arctic Region	Norway_Finland_Russia	69.06	28.92	1995-2015	2021	1	NA	Significant combined-row metric	Scientific Reports	NA	new	NA	NA	NA
214n	R625	X876	Precipitation	Human disease incidence	Incidence	Incidence	Precipitation of wettest quarter	Borrelioses	Borreliosis	Bacteria	ZVB	Vectored	Borrelia	Tick	Mammals (multispecies)	1	Correlation	Spearman rank correlation	21	NA	Correlation coefficient	Linear	NA	0.78	NA	NA	NA	NA	<0.01	NA	increase	Results	10.1038/s41598-021-00167-z	Europe	Northern Arctic Region	Norway_Finland_Russia	69.06	28.92	1995-2015	2021	1	NA	Significant combined-row metric	Scientific Reports	NA	new	NA	NA	NA
214n	R626	X877	Precipitation	Human disease incidence	Incidence	Incidence	Precipitation of warmest quarter	Borrelioses	Borreliosis	Bacteria	ZVB	Vectored	Borrelia	Tick	Mammals (multispecies)	1	Correlation	Spearman rank correlation	21	NA	Correlation coefficient	Linear	NA	0.77	NA	NA	NA	NA	<0.01	NA	increase	Results	10.1038/s41598-021-00167-z	Europe	Northern Arctic Region	Norway_Finland_Russia	69.06	28.92	1995-2015	2021	1	NA	Significant combined-row metric	Scientific Reports	NA	new	NA	NA	NA
214n	R627	X878	Temperature	Human disease incidence	Incidence	Incidence	Annual mean temperature	Tularemia	Tularemia	Bacteria	Z	Non-vectored	Francisella	NA	Mammals (multispecies)	1	Correlation	Spearman rank correlation	21	NA	Correlation coefficient	Linear	NA	0.36	NA	NA	NA	NA	>0.05	NA	no change	Results	10.1038/s41598-021-00167-z	Europe	Northern Arctic Region	All regions	68	23.5	1995-2015	2021	1	NA	S1 heatmap	Scientific Reports	NA	new	NA	NA	NA
214n	R628	X879	Temperature	Human disease incidence	Incidence	Incidence	Annual maximum temperature	Tularemia	Tularemia	Bacteria	Z	Non-vectored	Francisella	NA	Mammals (multispecies)	1	Correlation	Spearman rank correlation	21	NA	Correlation coefficient	Linear	NA	0.18	NA	NA	NA	NA	>0.05	NA	no change	Results	10.1038/s41598-021-00167-z	Europe	Northern Arctic Region	All regions	68	23.5	1995-2015	2021	1	NA	S1 heatmap	Scientific Reports	NA	new	NA	NA	NA
214n	R629	X880	Temperature	Human disease incidence	Incidence	Incidence	Annual minimum temperature	Tularemia	Tularemia	Bacteria	Z	Non-vectored	Francisella	NA	Mammals (multispecies)	1	Correlation	Spearman rank correlation	21	NA	Correlation coefficient	Linear	NA	-0.14	NA	NA	NA	NA	>0.05	NA	no change	Results	10.1038/s41598-021-00167-z	Europe	Northern Arctic Region	All regions	68	23.5	1995-2015	2021	1	NA	S1 heatmap	Scientific Reports	NA	new	NA	NA	NA
214n	R630	X881	Precipitation	Human disease incidence	Incidence	Incidence	Annual precipitation	Tularemia	Tularemia	Bacteria	Z	Non-vectored	Francisella	NA	Mammals (multispecies)	1	Correlation	Spearman rank correlation	21	NA	Correlation coefficient	Linear	NA	0.33	NA	NA	NA	NA	>0.05	NA	no change	Results	10.1038/s41598-021-00167-z	Europe	Northern Arctic Region	All regions	68	23.5	1995-2015	2021	1	NA	S1 heatmap	Scientific Reports	NA	new	NA	NA	NA
214n	R631	X882	Precipitation	Human disease incidence	Incidence	Incidence	Annual maximum monthly precipitation	Tularemia	Tularemia	Bacteria	Z	Non-vectored	Francisella	NA	Mammals (multispecies)	1	Correlation	Spearman rank correlation	21	NA	Correlation coefficient	Linear	NA	0.46	NA	NA	NA	NA	>0.05	NA	no change	Results	10.1038/s41598-021-00167-z	Europe	Northern Arctic Region	All regions	68	23.5	1995-2015	2021	1	NA	S1 heatmap	Scientific Reports	NA	new	NA	NA	NA
214n	R632	X883	Precipitation	Human disease incidence	Incidence	Incidence	Annual minimum monthly precipitation	Tularemia	Tularemia	Bacteria	Z	Non-vectored	Francisella	NA	Mammals (multispecies)	1	Correlation	Spearman rank correlation	21	NA	Correlation coefficient	Linear	NA	-0.3	NA	NA	NA	NA	>0.05	NA	no change	Results	10.1038/s41598-021-00167-z	Europe	Northern Arctic Region	All regions	68	23.5	1995-2015	2021	1	NA	S1 heatmap	Scientific Reports	NA	new	NA	NA	NA
214n	R633	X884	Temperature	Human disease incidence	Incidence	Incidence	Annual mean temperature	Leptospirosis	Leptospirosis	Bacteria	Z	Non-vectored	Leptospira	NA	Rodents	1	Correlation	Spearman rank correlation	21	NA	Correlation coefficient	Linear	NA	-0.88	NA	NA	NA	NA	<0.01	NA	decrease	Results	10.1038/s41598-021-00167-z	Europe	Northern Arctic Region	Finland_Russia	68.6	29.7	1995-2015	2021	1	NA	S1 heatmap	Scientific Reports	NA	new	NA	NA	NA
214n	R634	X885	Temperature	Human disease incidence	Incidence	Incidence	Annual maximum temperature	Leptospirosis	Leptospirosis	Bacteria	Z	Non-vectored	Leptospira	NA	Rodents	1	Correlation	Spearman rank correlation	21	NA	Correlation coefficient	Linear	NA	-0.15	NA	NA	NA	NA	>0.05	NA	no change	Results	10.1038/s41598-021-00167-z	Europe	Northern Arctic Region	Finland_Russia	68.6	29.7	1995-2015	2021	1	NA	S1 heatmap	Scientific Reports	NA	new	NA	NA	NA
214n	R635	X886	Temperature	Human disease incidence	Incidence	Incidence	Annual minimum temperature	Leptospirosis	Leptospirosis	Bacteria	Z	Non-vectored	Leptospira	NA	Rodents	1	Correlation	Spearman rank correlation	21	NA	Correlation coefficient	Linear	NA	-0.29	NA	NA	NA	NA	>0.05	NA	no change	Results	10.1038/s41598-021-00167-z	Europe	Northern Arctic Region	Finland_Russia	68.6	29.7	1995-2015	2021	1	NA	S1 heatmap	Scientific Reports	NA	new	NA	NA	NA
214n	R636	X887	Temperature	Human disease incidence	Incidence	Incidence	Spring temperature	Leptospirosis	Leptospirosis	Bacteria	Z	Non-vectored	Leptospira	NA	Rodents	1	Correlation	Spearman rank correlation	21	NA	Correlation coefficient	Linear	NA	-0.95	NA	NA	NA	NA	<0.01	NA	decrease	Results	10.1038/s41598-021-00167-z	Europe	Northern Arctic Region	Finland_Russia	68.6	29.7	1995-2015	2021	1	NA	Significant combined-row metric	Scientific Reports	NA	new	NA	NA	NA
214n	R637	X888	Temperature	Human disease incidence	Incidence	Incidence	Autumn temperature	Leptospirosis	Leptospirosis	Bacteria	Z	Non-vectored	Leptospira	NA	Rodents	1	Correlation	Spearman rank correlation	21	NA	Correlation coefficient	Linear	NA	-0.7	NA	NA	NA	NA	<0.01	NA	decrease	Results	10.1038/s41598-021-00167-z	Europe	Northern Arctic Region	Finland_Russia	68.6	29.7	1995-2015	2021	1	NA	Significant combined-row metric	Scientific Reports	NA	new	NA	NA	NA
214n	R638	X889	Temperature	Human disease incidence	Incidence	Incidence	Temperature of wettest quarter	Leptospirosis	Leptospirosis	Bacteria	Z	Non-vectored	Leptospira	NA	Rodents	1	Correlation	Spearman rank correlation	21	NA	Correlation coefficient	Linear	NA	-0.78	NA	NA	NA	NA	<0.01	NA	decrease	Results	10.1038/s41598-021-00167-z	Europe	Northern Arctic Region	Finland_Russia	68.6	29.7	1995-2015	2021	1	NA	Significant combined-row metric	Scientific Reports	NA	new	NA	NA	NA
214n	R639	X890	Precipitation	Human disease incidence	Incidence	Incidence	Annual precipitation	Leptospirosis	Leptospirosis	Bacteria	Z	Non-vectored	Leptospira	NA	Rodents	1	Correlation	Spearman rank correlation	21	NA	Correlation coefficient	Linear	NA	-0.75	NA	NA	NA	NA	<0.01	NA	decrease	Results	10.1038/s41598-021-00167-z	Europe	Northern Arctic Region	Finland_Russia	68.6	29.7	1995-2015	2021	1	NA	S1 heatmap	Scientific Reports	NA	new	NA	NA	NA
214n	R640	X891	Precipitation	Human disease incidence	Incidence	Incidence	Annual maximum monthly precipitation	Leptospirosis	Leptospirosis	Bacteria	Z	Non-vectored	Leptospira	NA	Rodents	1	Correlation	Spearman rank correlation	21	NA	Correlation coefficient	Linear	NA	-0.71	NA	NA	NA	NA	<0.01	NA	decrease	Results	10.1038/s41598-021-00167-z	Europe	Northern Arctic Region	Finland_Russia	68.6	29.7	1995-2015	2021	1	NA	S1 heatmap	Scientific Reports	NA	new	NA	NA	NA
214n	R641	X892	Precipitation	Human disease incidence	Incidence	Incidence	Annual minimum monthly precipitation	Leptospirosis	Leptospirosis	Bacteria	Z	Non-vectored	Leptospira	NA	Rodents	1	Correlation	Spearman rank correlation	21	NA	Correlation coefficient	Linear	NA	-0.01	NA	NA	NA	NA	>0.05	NA	no change	Results	10.1038/s41598-021-00167-z	Europe	Northern Arctic Region	Finland_Russia	68.6	29.7	1995-2015	2021	1	NA	S1 heatmap	Scientific Reports	NA	new	NA	NA	NA
214n	R642	X893	Precipitation	Human disease incidence	Incidence	Incidence	Summer precipitation	Leptospirosis	Leptospirosis	Bacteria	Z	Non-vectored	Leptospira	NA	Rodents	1	Correlation	Spearman rank correlation	21	NA	Correlation coefficient	Linear	NA	-0.72	NA	NA	NA	NA	<0.01	NA	decrease	Results	10.1038/s41598-021-00167-z	Europe	Northern Arctic Region	Finland_Russia	68.6	29.7	1995-2015	2021	1	NA	Significant combined-row metric	Scientific Reports	NA	new	NA	NA	NA
214n	R643	X894	Precipitation	Human disease incidence	Incidence	Incidence	Autumn precipitation	Leptospirosis	Leptospirosis	Bacteria	Z	Non-vectored	Leptospira	NA	Rodents	1	Correlation	Spearman rank correlation	21	NA	Correlation coefficient	Linear	NA	-0.63	NA	NA	NA	NA	<0.01	NA	decrease	Results	10.1038/s41598-021-00167-z	Europe	Northern Arctic Region	Finland_Russia	68.6	29.7	1995-2015	2021	1	NA	Significant combined-row metric	Scientific Reports	NA	new	NA	NA	NA
214n	R644	X895	Precipitation	Human disease incidence	Incidence	Incidence	Precipitation of wettest quarter	Leptospirosis	Leptospirosis	Bacteria	Z	Non-vectored	Leptospira	NA	Rodents	1	Correlation	Spearman rank correlation	21	NA	Correlation coefficient	Linear	NA	-0.71	NA	NA	NA	NA	<0.01	NA	decrease	Results	10.1038/s41598-021-00167-z	Europe	Northern Arctic Region	Finland_Russia	68.6	29.7	1995-2015	2021	1	NA	Significant combined-row metric	Scientific Reports	NA	new	NA	NA	NA
214n	R645	X896	Precipitation	Human disease incidence	Incidence	Incidence	Precipitation of warmest quarter	Leptospirosis	Leptospirosis	Bacteria	Z	Non-vectored	Leptospira	NA	Rodents	1	Correlation	Spearman rank correlation	21	NA	Correlation coefficient	Linear	NA	-0.72	NA	NA	NA	NA	<0.01	NA	decrease	Results	10.1038/s41598-021-00167-z	Europe	Northern Arctic Region	Finland_Russia	68.6	29.7	1995-2015	2021	1	NA	Significant combined-row metric	Scientific Reports	NA	new	NA	NA	NA
214n	R662	X913	Temperature	Human disease incidence	Incidence	Incidence	Annual mean temperature	Hantaviral diseases	Puumala virus	Virus	Z	Non-vectored	Hantavirus	NA	Rodents	1	Correlation	Spearman rank correlation	21	NA	Correlation coefficient	Linear	NA	0.6	NA	NA	NA	NA	<0.01	NA	increase	Results	10.1038/s41598-021-00167-z	Europe	Northern Arctic Region	All regions	68	23.5	1995-2015	2021	1	NA	S1 heatmap	Scientific Reports	NA	new	NA	NA	NA
214n	R663	X914	Temperature	Human disease incidence	Incidence	Incidence	Annual maximum temperature	Hantaviral diseases	Puumala virus	Virus	Z	Non-vectored	Hantavirus	NA	Rodents	1	Correlation	Spearman rank correlation	21	NA	Correlation coefficient	Linear	NA	-0.12	NA	NA	NA	NA	>0.05	NA	no change	Results	10.1038/s41598-021-00167-z	Europe	Northern Arctic Region	All regions	68	23.5	1995-2015	2021	1	NA	S1 heatmap	Scientific Reports	NA	new	NA	NA	NA
214n	R664	X915	Temperature	Human disease incidence	Incidence	Incidence	Annual minimum temperature	Hantaviral diseases	Puumala virus	Virus	Z	Non-vectored	Hantavirus	NA	Rodents	1	Correlation	Spearman rank correlation	21	NA	Correlation coefficient	Linear	NA	0.19	NA	NA	NA	NA	>0.05	NA	no change	Results	10.1038/s41598-021-00167-z	Europe	Northern Arctic Region	All regions	68	23.5	1995-2015	2021	1	NA	S1 heatmap	Scientific Reports	NA	new	NA	NA	NA
214n	R665	X916	Temperature	Human disease incidence	Incidence	Incidence	Autumn temperature	Hantaviral diseases	Puumala virus	Virus	Z	Non-vectored	Hantavirus	NA	Rodents	1	Correlation	Spearman rank correlation	21	NA	Correlation coefficient	Linear	NA	0.76	NA	NA	NA	NA	<0.01	NA	increase	Results	10.1038/s41598-021-00167-z	Europe	Northern Arctic Region	All regions	68	23.5	1995-2015	2021	1	NA	Significant combined-row metric	Scientific Reports	NA	new	NA	NA	NA
214n	R666	X917	Temperature	Human disease incidence	Incidence	Incidence	Temperature of driest quarter	Hantaviral diseases	Puumala virus	Virus	Z	Non-vectored	Hantavirus	NA	Rodents	1	Correlation	Spearman rank correlation	21	NA	Correlation coefficient	Linear	NA	0.82	NA	NA	NA	NA	<0.01	NA	increase	Results	10.1038/s41598-021-00167-z	Europe	Northern Arctic Region	All regions	68	23.5	1995-2015	2021	1	NA	Significant combined-row metric	Scientific Reports	NA	new	NA	NA	NA
214n	R667	X918	Precipitation	Human disease incidence	Incidence	Incidence	Annual precipitation	Hantaviral diseases	Puumala virus	Virus	Z	Non-vectored	Hantavirus	NA	Rodents	1	Correlation	Spearman rank correlation	21	NA	Correlation coefficient	Linear	NA	0.7	NA	NA	NA	NA	<0.01	NA	increase	Results	10.1038/s41598-021-00167-z	Europe	Northern Arctic Region	All regions	68	23.5	1995-2015	2021	1	NA	S1 heatmap	Scientific Reports	NA	new	NA	NA	NA
214n	R668	X919	Precipitation	Human disease incidence	Incidence	Incidence	Annual maximum monthly precipitation	Hantaviral diseases	Puumala virus	Virus	Z	Non-vectored	Hantavirus	NA	Rodents	1	Correlation	Spearman rank correlation	21	NA	Correlation coefficient	Linear	NA	0.82	NA	NA	NA	NA	<0.01	NA	increase	Results	10.1038/s41598-021-00167-z	Europe	Northern Arctic Region	All regions	68	23.5	1995-2015	2021	1	NA	S1 heatmap	Scientific Reports	NA	new	NA	NA	NA
214n	R669	X920	Precipitation	Human disease incidence	Incidence	Incidence	Annual minimum monthly precipitation	Hantaviral diseases	Puumala virus	Virus	Z	Non-vectored	Hantavirus	NA	Rodents	1	Correlation	Spearman rank correlation	21	NA	Correlation coefficient	Linear	NA	-0.37	NA	NA	NA	NA	>0.05	NA	no change	Results	10.1038/s41598-021-00167-z	Europe	Northern Arctic Region	All regions	68	23.5	1995-2015	2021	1	NA	S1 heatmap	Scientific Reports	NA	new	NA	NA	NA
214n	R670	X921	Precipitation	Human disease incidence	Incidence	Incidence	Summer precipitation	Hantaviral diseases	Puumala virus	Virus	Z	Non-vectored	Hantavirus	NA	Rodents	1	Correlation	Spearman rank correlation	21	NA	Correlation coefficient	Linear	NA	0.61	NA	NA	NA	NA	<0.01	NA	increase	Results	10.1038/s41598-021-00167-z	Europe	Northern Arctic Region	All regions	68	23.5	1995-2015	2021	1	NA	Significant combined-row metric	Scientific Reports	NA	new	NA	NA	NA
214n	R671	X922	Precipitation	Human disease incidence	Incidence	Incidence	Autumn precipitation	Hantaviral diseases	Puumala virus	Virus	Z	Non-vectored	Hantavirus	NA	Rodents	1	Correlation	Spearman rank correlation	21	NA	Correlation coefficient	Linear	NA	0.63	NA	NA	NA	NA	<0.01	NA	increase	Results	10.1038/s41598-021-00167-z	Europe	Northern Arctic Region	All regions	68	23.5	1995-2015	2021	1	NA	Significant combined-row metric	Scientific Reports	NA	new	NA	NA	NA
214n	R672	X923	Precipitation	Human disease incidence	Incidence	Incidence	Precipitation of wettest quarter	Hantaviral diseases	Puumala virus	Virus	Z	Non-vectored	Hantavirus	NA	Rodents	1	Correlation	Spearman rank correlation	21	NA	Correlation coefficient	Linear	NA	0.75	NA	NA	NA	NA	<0.01	NA	increase	Results	10.1038/s41598-021-00167-z	Europe	Northern Arctic Region	All regions	68	23.5	1995-2015	2021	1	NA	Significant combined-row metric	Scientific Reports	NA	new	NA	NA	NA
214n	R673	X924	Precipitation	Human disease incidence	Incidence	Incidence	Precipitation of warmest quarter	Hantaviral diseases	Puumala virus	Virus	Z	Non-vectored	Hantavirus	NA	Rodents	1	Correlation	Spearman rank correlation	21	NA	Correlation coefficient	Linear	NA	0.61	NA	NA	NA	NA	<0.01	NA	increase	Results	10.1038/s41598-021-00167-z	Europe	Northern Arctic Region	All regions	68	23.5	1995-2015	2021	1	NA	Significant combined-row metric	Scientific Reports	NA	new	NA	NA	NA
227	R513	X815	Humidity	Human disease incidence	Incidence	incidence	Monthly mean relative	Fecal-oral bacteria/parasites	Cryptosporidiosis	Parasite	FWB	Non-vectored	Cryptosporidium	NA	Mammals (multispecies)	1	GL(M)M	Time-series poisson regression	115	NA	Unstandardised coefficient	Linear	NA	0.019	0.009	0.029	Std. error	0.01	>0.05	0.06	increase	Discussion	10.1016/j.annepidem.2007.03.020	Oceania	Australia	Brisbane	-27.4701	153.021	1996-2004	2007	1	NA	N-value is mean incidence multiplied by brisbane population (2.28 million)	Annals of Epidemiology	3.515	g	106	153.021	-27.4701
227	R512	X814	Temperature	Human disease incidence	Incidence	incidence	Monthly mean maximum	Fecal-oral bacteria/parasites	Cryptosporidiosis	Parasite	FWB	Non-vectored	Cryptosporidium	NA	Mammals (multispecies)	1	GL(M)M	Time-series poisson regression	115	NA	Unstandardised coefficient	Linear	NA	0.252	0.19	0.314	Std. error	0.062	<0.001	NA	increase	Abstract	10.1016/j.annepidem.2007.03.020	Oceania	Australia	Brisbane	-27.4701	153.021	1996-2004	2007	1	NA	N-value is mean incidence multiplied by brisbane population (2.28 million)	Annals of Epidemiology	3.515	g	106	153.021	-27.4701
192	R459	X709	Precipitation	Host infection	Seroprevalence	Antibody levels	Annual total	Anthrax	Anthrax	Bacteria	Z	Non-vectored	Bacillus	NA	Mammals (multispecies)	1	GL(M)M	Linear regression	20	NA	Correlation coefficient	Linear	0.21	-0.002	NA	NA	NA	NA	<0.05	0.03	decrease	Discussion	√Ç¬†10.1111/j.1365-2664.2011.02030.x	Africa	Tanzania	Serengeti	NA	NA	1996-2009	2011	1	NA	Lion population	Journal of Applied Ecology	5.963	NA	62	34.6857	-1.8936
121	R282	X455	Temperature	Human disease incidence	Incidence	Infection risk	Weekly mean	Leptospirosis	Leptospirosis	Bacteria	Z	Non-vectored	Leptospira	NA	Rodents	1	GL(M)M	Log-linear regression	728	NA	Relative risk	Linear	NA	0.865	0.787	0.95	95% Credible	NA	<0.05	NA	decrease	Discussion	https://doi.org/10.1371/journal.pntd.0007507	South America	Brazil	Salvador	√¢¬à¬ö√É¬á√Ç¬¨√¢¬Ä¬†-12.974722	-38.4767	1996-2010	2022	1	0.5	N-value is number of weeks of study. Lag period chosen when 95% CI was all < OR all > than 1	PLOS neglected tropical diseases	4.548	g	200	-38.4767	NA
121	R283	X456	Precipitation	Human disease incidence	Incidence	Infection risk	Weekly total	Leptospirosis	Leptospirosis	Bacteria	Z	Non-vectored	Leptospira	NA	Rodents	1	GL(M)M	Log-linear regression	728	NA	Relative risk	Linear	NA	1.006	1.004	1.007	95% Credible	NA	<0.05	NA	increase	Discussion	https://doi.org/10.1371/journal.pntd.0007507	South America	Brazil	Salvador	√¢¬à¬ö√É¬á√Ç¬¨√¢¬Ä¬†-12.974722	-38.4767	1996-2010	2022	1	0.25	N-value is number of weeks of study. Lag period chosen when 95% CI was all < OR all > than 1	PLOS neglected tropical diseases	4.548	g	200	-38.4767	NA
121	R284	X457	Humidity	Human disease incidence	Incidence	Infection risk	Weekly mean relative	Leptospirosis	Leptospirosis	Bacteria	Z	Non-vectored	Leptospira	NA	Rodents	1	GL(M)M	Log-linear regression	728	NA	Relative risk	Linear	NA	1.027	1.005	1.049	95% Credible	NA	<0.05	NA	increase	Discussion	https://doi.org/10.1371/journal.pntd.0007507	South America	Brazil	Salvador	√¢¬à¬ö√É¬á√Ç¬¨√¢¬Ä¬†-12.974722	-38.4767	1996-2010	2022	1	0.5	N-value is number of weeks of study. Lag period chosen when 95% CI was all < OR all > than 1	PLOS neglected tropical diseases	4.548	g	200	-38.4767	NA
161	R413	X602	Temperature	Human disease incidence	Incidence	Cases	Annual mean	Fecal-oral bacteria/parasites	Cryptosporidiosis	Parasite	FWB	Non-vectored	Cryptosporidium	NA	Mammals (multispecies)	1	GL(M)M	Univariate negative binomial regression	8171	NA	Incidence rate ratio	Linear	NA	0.97	0.966	0.73	95% Confidence	NA	<0.01	NA	decrease	Abstract	10.2166/wh.2010.049	Oceania	New Zealand	NA	NA	NA	1997-2006	2010	1	NA	N-value calculated from the mean count multiplied by the 1713 census area units included in the study area	Journal of Water and Health	1.797	g	200	174.886	-40.9006
161	R414	X603	Precipitation	Human disease incidence	Incidence	Cases	Monthly mean to evaporation ratio	Fecal-oral bacteria/parasites	Cryptosporidiosis	Parasite	FWB	Non-vectored	Cryptosporidium	NA	Mammals (multispecies)	1	GL(M)M	Univariate negative binomial regression	8171	NA	Incidence rate ratio	Linear	NA	1.03	1.021	1.029	95% Confidence	NA	<0.01	NA	increase	Abstract	10.2166/wh.2010.049	Oceania	New Zealand	NA	NA	NA	1997-2006	2010	1	NA	N-value calculated from the mean count multiplied by the 1713 census area units included in the study area	Journal of Water and Health	1.797	g	200	174.886	-40.9006
35	R64	X140	Precipitation	Human disease incidence	Cases	Cases	Monthly mean	Hantaviral diseases	Haemorrhagic fever with renal syndrome	Virus	Z	Non-vectored	Hantavirus	NA	Rodents	1	GL(M)M	Time-series poisson regression	120	NA	Incidence rate ratio	Linear	NA	1.005	1.002	1.008	95% Confidence	NA	<0.0001	0	increase	Results	10.1289/ehp.0901504	Asia	China	Molidawahaner	49.1132	124.797	1997-2007	2010	1	4	N-value is number of months of study	Environmental Health Perspectives	6.924	g	200	124.797	49.1132
35	R61	X137	Precipitation	Human disease incidence	Cases	Cases	Monthly mean	Hantaviral diseases	Haemorrhagic fever with renal syndrome	Virus	Z	Non-vectored	Hantavirus	NA	Rodents	1	GL(M)M	Time-series poisson regression	120	NA	Incidence rate ratio	Linear	NA	1.011	1.002	1.019	95% Confidence	NA	<0.05	0.017	increase	Results	10.1289/ehp.0901504	Asia	China	Elunchun	50.5919	123.726	1997-2007	2010	1	3	N-value is number of months of study	Environmental Health Perspectives	6.924	g	200	123.726	50.5919
35	R62	X138	Humidity	Human disease incidence	Cases	Cases	Monthly mean relative	Hantaviral diseases	Haemorrhagic fever with renal syndrome	Virus	Z	Non-vectored	Hantavirus	NA	Rodents	1	GL(M)M	Time-series poisson regression	120	NA	Incidence rate ratio	Linear	NA	1.029	1.014	1.044	95% Confidence	NA	<0.0001	0	increase	Results	10.1289/ehp.0901504	Asia	China	Elunchun	50.5919	123.726	1997-2007	2010	1	3	N-value is number of months of study	Environmental Health Perspectives	6.924	g	200	123.726	50.5919
35	R65	X141	Humidity	Human disease incidence	Cases	Cases	Monthly mean relative	Hantaviral diseases	Haemorrhagic fever with renal syndrome	Virus	Z	Non-vectored	Hantavirus	NA	Rodents	1	GL(M)M	Time-series poisson regression	120	NA	Incidence rate ratio	Linear	NA	1.032	1.017	1.046	95% Confidence	NA	<0.0001	0	increase	Results	10.1289/ehp.0901504	Asia	China	Molidawahaner	49.1132	124.797	1997-2007	2010	1	4	N-value is number of months of study	Environmental Health Perspectives	6.924	g	200	124.797	49.1132
35	R60	X136	Temperature	Human disease incidence	Cases	Cases	Monthly mean	Hantaviral diseases	Haemorrhagic fever with renal syndrome	Virus	Z	Non-vectored	Hantavirus	NA	Rodents	1	GL(M)M	Time-series poisson regression	120	NA	Incidence rate ratio	Linear	NA	1.114	1.018	1.219	95% Confidence	NA	<0.05	0.019	increase	Results	10.1289/ehp.0901504	Asia	China	Elunchun	50.5919	123.726	1997-2007	2010	1	4	N-value is number of months of study	Environmental Health Perspectives	6.924	g	200	123.726	50.5919
35	R63	X139	Temperature	Human disease incidence	Cases	Cases	Monthly mean	Hantaviral diseases	Haemorrhagic fever with renal syndrome	Virus	Z	Non-vectored	Hantavirus	NA	Rodents	1	GL(M)M	Time-series poisson regression	120	NA	Incidence rate ratio	Linear	NA	1.168	1.115	1.223	95% Confidence	NA	<0.0001	0	increase	Results	10.1289/ehp.0901504	Asia	China	Molidawahaner	49.1132	124.797	1997-2007	2010	1	5	N-value is number of months of study	Environmental Health Perspectives	6.924	g	200	124.797	49.1132
38	R74	X152	Temperature	Human disease incidence	Incidence	Incidence	Monthly mean	Fecal-oral bacteria/parasites	Campylobacteriosis	Bacteria	FWB	Non-vectored	Campylobacter	NA	Mammals/birds	1	(S)ARIMA	Seasonal ARIMA	132	NA	Unstandardised coefficient	Linear	NA	0.01	0	0.02	Std. error	0.01	>0.05	0.48	increase	Abstract	10.1371/journal.pone.0083484	Oceania	New Zealand	NA	NA	NA	1997-2008	2013	1	2	N-value is the number of months in the study period (cases were aggregated monthly)	PLOS One	3.272	g	106	174.886	-40.9006
38	R72	X148	Temperature	Human disease incidence	Incidence	Incidence	Monthly mean	Fecal-oral bacteria/parasites	Salmonellosis	Bacteria	FWB	Non-vectored	Salmonella	NA	Mammals/birds	1	(S)ARIMA	Seasonal ARIMA	132	NA	Unstandardised coefficient	Linear	NA	0.11	0.09	0.13	Std. error	0.02	<0.001	NA	increase	Abstract	10.1371/journal.pone.0083484	Oceania	New Zealand	NA	NA	NA	1997-2008	2013	1	NA	N-value is the number of months in the study period (cases were aggregated monthly)	PLOS One	3.272	g	106	174.886	-40.9006
38	R73	X149	Temperature	Human disease incidence	Incidence	Incidence	Monthly mean	Fecal-oral bacteria/parasites	Cryptosporidiosis	Parasite	FWB	Non-vectored	Cryptosporidium	NA	Mammals (multispecies)	1	(S)ARIMA	Seasonal ARIMA	132	NA	Unstandardised coefficient	Linear	NA	0.13	0.09	0.17	Std. error	0.04	<0.01	NA	increase	Abstract	10.1371/journal.pone.0083484	Oceania	New Zealand	NA	NA	NA	1997-2008	2013	1	1	N-value is the number of months in the study period (cases were aggregated monthly)	PLOS One	3.272	g	106	174.886	-40.9006
56	R113	X224	Temperature	Human disease incidence	Cases	Monthly cases	Monthly mean	Hantaviral diseases	Haemorrhagic fever with renal syndrome	Virus	Z	Non-vectored	Hantavirus	NA	Rodents	1	GL(M)M	Poisson regression	399	NA	Correlation coefficient	Linear	NA	-0.0459	-0.085	-0.007	95% Confidence	NA	<0.05	0.02	decrease	Abstract	10.1371/journal.pone.0133218	Asia	China	Chongqing	29.4393	106.888	1997-2008	2015	1	NA	Can√¢¬à¬ö√Ç¬¢√Ç¬¨√É¬Ñ√Ç¬¨√É¬¥t access without UCL permission	PLOS One	3.272	g	106	106.888	29.4393
56	R114	X225	Precipitation	Human disease incidence	Cases	Monthly cases	Monthly total	Hantaviral diseases	Haemorrhagic fever with renal syndrome	Virus	Z	Non-vectored	Hantavirus	NA	Rodents	1	GL(M)M	Poisson regression	399	NA	Correlation coefficient	Linear	NA	0.0028	0.001	0.005	95% Confidence	NA	<0.01	0.007	increase	Abstract	10.1371/journal.pone.0133218	Asia	China	Chongqing	29.4393	106.888	1997-2008	2015	1	2	Can√¢¬à¬ö√Ç¬¢√Ç¬¨√É¬Ñ√Ç¬¨√É¬¥t access without UCL permission	PLOS One	3.272	g	106	106.888	29.4393
123	R292	X465	Precipitation	Human disease incidence	Incidence	Incidence	Monthly total	Arboviral diseases	Japanese encephalitis	Virus	ZVB	Vectored	Flavivirus	Mosquito	Birds	1	GL(M)M	Zero-inflated poisson regression	132	NA	Unstandardised coefficient	Linear	NA	-0.0064	NA	NA	NA	NA	<0.001	NA	decrease	Abstract	10.1371/journal.pone.0084326	Asia	China	Western Chongqing	29.7476	106.719	1997-2008	2014	1	4	N-value is number of months of study	PLOS One	3.272	NA	64	106.719	29.7476
123	R290	X463	Precipitation	Human disease incidence	Incidence	Incidence	Monthly total	Arboviral diseases	Japanese encephalitis	Virus	ZVB	Vectored	Flavivirus	Mosquito	Birds	1	GL(M)M	Zero-inflated poisson regression	132	NA	Unstandardised coefficient	Linear	NA	-0.0031	NA	NA	NA	NA	<0.001	NA	decrease	Abstract	10.1371/journal.pone.0084326	Asia	China	Middle Chongqing	29.8435	107.662	1997-2008	2014	1	0	N-value is number of months of study	PLOS One	3.272	NA	64	107.662	29.8435
123	R288	X461	Precipitation	Human disease incidence	Incidence	Incidence	Monthly total	Arboviral diseases	Japanese encephalitis	Virus	ZVB	Vectored	Flavivirus	Mosquito	Birds	1	GL(M)M	Zero-inflated poisson regression	132	NA	Unstandardised coefficient	Linear	NA	-0.0018	NA	NA	NA	NA	<0.001	NA	decrease	Abstract	10.1371/journal.pone.0084326	Asia	China	East Chongqing	30.9678	109.394	1997-2008	2014	1	0	N-value is number of months of study	PLOS One	3.272	NA	64	109.394	30.9678
123	R291	X464	Temperature	Human disease incidence	Incidence	Incidence	Monthly mean	Arboviral diseases	Japanese encephalitis	Virus	ZVB	Vectored	Flavivirus	Mosquito	Birds	1	GL(M)M	Zero-inflated poisson regression	132	NA	Unstandardised coefficient	Linear	NA	0.2369	NA	NA	NA	NA	<0.001	NA	increase	Abstract	10.1371/journal.pone.0084326	Asia	China	Western Chongqing	29.7476	106.719	1997-2008	2014	1	1	N-value is number of months of study	PLOS One	3.272	NA	64	106.719	29.7476
123	R289	X462	Temperature	Human disease incidence	Incidence	Incidence	Monthly mean	Arboviral diseases	Japanese encephalitis	Virus	ZVB	Vectored	Flavivirus	Mosquito	Birds	1	GL(M)M	Zero-inflated poisson regression	132	NA	Unstandardised coefficient	Linear	NA	0.2687	NA	NA	NA	NA	<0.001	NA	increase	Abstract	10.1371/journal.pone.0084326	Asia	China	Middle Chongqing	29.8435	107.662	1997-2008	2014	1	1	N-value is number of months of study	PLOS One	3.272	NA	64	107.662	29.8435
123	R287	X460	Temperature	Human disease incidence	Incidence	Incidence	Monthly mean	Arboviral diseases	Japanese encephalitis	Virus	ZVB	Vectored	Flavivirus	Mosquito	Birds	1	GL(M)M	Zero-inflated poisson regression	132	NA	Unstandardised coefficient	Linear	NA	0.3754	NA	NA	NA	NA	<0.001	NA	increase	Abstract	10.1371/journal.pone.0084326	Asia	China	East Chongqing	30.9678	109.394	1997-2008	2014	1	1	N-value is number of months of study	PLOS One	3.272	NA	64	109.394	30.9678
69	R139	X259	Temperature	Human disease incidence	Incidence	Incidence	Monthly mean	Arboviral diseases	Crimean congo haemorrhagic fever	Virus	ZVB	Vectored	Orthonairovirus	Tick	Mammals (multispecies)	1	GL(M)M	Zero-inflated negative binomial model	144	NA	Incidence rate ratio	Linear	NA	1.055	1.048	1.062	95% Confidence	NA	<0.001	NA	increase	Abstract	10.1186/1471-2458-12-1116	Europe	Bulgaria	NA	NA	NA	1997-2009	2012	1	NA	N-value is number of months of study	BMC Public Health	3.389	g	200	25.4858	42.7339
208	R580	X743	Temperature	Human disease incidence	Cases	Cases	90th percentile of Weekly total	Fecal-oral bacteria/parasites	Giardiasis	Parasite	FWB	Non-vectored	Giardia	NA	Environment	1	DLNM	distributed lag nonlinear model	612	NA	Relative risk	Non-linear	NA	1.03	0.86	1.34	95% Confidence	NA	>0.05	0.54	increase	Results	10.2166/wh.2017.100	North America	Canada	Greater vancouver	49.2463	-123.116	1997-2009	2017	1	NA	N-value is number of weeks in study, Selected from figure 2(a)	Journal of Water and Health	1.797	NA	NA	-123.116	49.2463
208	R581	X744	Precipitation	Human disease incidence	Cases	Cases	Weekly mean	Fecal-oral bacteria/parasites	Giardiasis	Parasite	FWB	Non-vectored	Giardia	NA	Environment	1	DLNM	distributed lag nonlinear model	612	NA	Relative risk	Non-linear	NA	1.13	1.01	1.21	95% Confidence	NA	<0.05	NA	increase	Abstract	10.2166/wh.2017.100	North America	Canada	Greater vancouver	49.2463	-123.116	1997-2009	2017	1	4	N-value is number of weeks in study, 3-week moving average	Journal of Water and Health	1.797	NA	NA	-123.116	49.2463
234	R527	X829	Temperature	Host occurrence	Cases	Presence of host	Annual mean	Hantaviral diseases	Andes virus	Virus	Z	Non-vectored	Hantavirus	NA	Rodents	10	GL(M)M	Univariate logistic regression	474	NA	Unstandardised coefficient	Linear	NA	-0.00042	NA	NA	NA	NA	<0.001	NA	decrease	Discussion	10.1007/s10393-011-0719-5	South America	Argentina	NA	NA	NA	1997-2009	2011	1	NA	O. longricaudatus, degrees x 10	EcoHealth	2.323	NA	64	63.6167	38.4161
234	R528	X830	Precipitation	Host occurrence	Cases	Presence of host	Annual total	Hantaviral diseases	Andes virus	Virus	Z	Non-vectored	Hantavirus	NA	Rodents	1	GL(M)M	Univariate logistic regression	474	NA	Unstandardised coefficient	Linear	NA	0.0013	NA	NA	NA	NA	<0.001	NA	increase	Results	10.1007/s10393-011-0719-5	South America	Argentina	NA	NA	NA	1997-2009	2011	1	NA	O. longricaudatus	EcoHealth	2.323	NA	64	63.6167	38.4161
81	R169	X293	Precipitation	Human disease incidence	Cases	Log10 transformed Cases	Monthly total	Hantaviral diseases	Hantavirus pulmonary syndrome	Virus	Z	Non-vectored	Hantavirus	NA	Rodents	1	GL(M)M	Dynamic regression analysis	240	NA	Correlation coefficient	Linear	0.58	-0.61	-0.77	-0.45	Std. error	0.16	<0.05	NA	decrease	Discussion	https://doi.org/10.1371/journal.pntd.0008786	South America	Argentina	Salta, Jujuy	NA	NA	1997-2017	2020	1	3	N-value is number of months of study, Model 4 picked because correlations were significant, Each 1-lag = 1.5 months, Cases log10transformed	PLOS neglected tropical diseases	4.548	g	106	-65.4232	-24.7821
81	R168	X292	Temperature	Human disease incidence	Cases	Log10 transformed Cases	Monthly mean	Hantaviral diseases	Hantavirus pulmonary syndrome	Virus	Z	Non-vectored	Hantavirus	NA	Rodents	1	GL(M)M	Dynamic regression analysis	240	NA	Correlation coefficient	Linear	NA	0.57	0.46	0.68	Std. error	0.11	<0.05	NA	increase	Discussion	https://doi.org/10.1371/journal.pntd.0008786	South America	Argentina	Salta, Jujuy	NA	NA	1997-2017	2020	1	1.5	N-value is number of months of study, Model 4 picked because correlations were significant, Each 1-lag = 1.5 months, Cases log10transformed	PLOS neglected tropical diseases	4.548	g	106	-65.4232	-24.7821
143	R371	X554	Precipitation	Host infection	Abundance	Prevalence in host	Driest quarter total	Rabies	Rabies	Virus	Z	Non-vectored	Lyssavirus	NA	Mammals (multispecies)	1	GL(M)M	Zero-inflated negative binomial model	8464	NA	Unstandardised coefficient	Linear	NA	0.054	0.029	0.079	Std. error	0.025	<0.05	0.034	increase	Abstract	https://doi.org/10.1371/journal.pntd.0010464	Africa	South Africa	NA	NA	NA	1998-2002	2022	1	NA	NA	PLOS neglected tropical diseases	4.548	g	106	22.9375	-30.5595
143	R370	X553	Temperature	Host infection	Abundance	Prevalence in host	Driest quarter mean	Rabies	Rabies	Virus	Z	Non-vectored	Lyssavirus	NA	Mammals (multispecies)	1	GL(M)M	Zero-inflated negative binomial model	8464	NA	Unstandardised coefficient	Linear	NA	0.056	-0.033	0.145	Std. error	0.089	>0.05	0.53	increase	Abstract	https://doi.org/10.1371/journal.pntd.0010464	Africa	South Africa	NA	NA	NA	1998-2002	2022	1	NA	NA	PLOS neglected tropical diseases	4.548	g	106	22.9375	-30.5595
197	R569	X720	Precipitation	Human disease incidence	Cases	Hospitalisation rates	Daily total	Leptospirosis	Leptospirosis	Bacteria	Z	Non-vectored	Leptospira	NA	Rodents	1	GL(M)M	Negative binomial regression	1977	NA	NA	Non-linear	NA	NA	NA	NA	95% CI	NA	NA	NA	NA	Abstract	10.1007/s00484-011-0419-4	South America	Brazil	Sao paulo	-23.5338	-46.6253	1998-2005	2011	1	NA	Table says an increase in hospital rates of 15% for every 20mm increase in precip.	International Journal of Biometeorology	3.413	NA	NA	-46.6253	-23.5338
132	R346	X521	Temperature	Human disease incidence	Cases	Cases	Monthly mean	Leptospirosis	Leptospirosis	Bacteria	Z	Non-vectored	Leptospira	NA	Rodents	1	(S)ARIMA	Best-fitting Autoregressive integrated moving average models	131	NA	Unstandardised coefficient	Linear	NA	0.145	0.076	0.214	Std. error	0.069	<0.05	0.0343	increase	Discussion	10.1371/journal.pone.0020377	Africa	France	Reunion island	-21.1338	55.5355	1998-2008	2011	1	NA	N-value is number of months in study	PLOS One	3.272	g	106	55.5355	-21.1338
132	R347	X522	Precipitation	Human disease incidence	Cases	Cases	Monthly total	Leptospirosis	Leptospirosis	Bacteria	Z	Non-vectored	Leptospira	NA	Rodents	1	(S)ARIMA	Best-fitting Autoregressive integrated moving average models	131	NA	Unstandardised coefficient	Linear	NA	3.836	2.391	5.282	Std. error	1.445	<0.01	0.0079	increase	Discussion	10.1371/journal.pone.0020377	Africa	France	Reunion island	-21.1338	55.5355	1998-2008	2011	1	2	N-value is number of months in study	PLOS One	3.272	g	106	55.5355	-21.1338
236	R529	X833	Temperature	Human disease incidence	Incidence	Spatial presence of disease	Annual mean	Hantaviral diseases	Haemorrhagic fever with renal syndrome	Virus	Z	Non-vectored	Hantavirus	NA	Rodents	1	GL(M)M	Poisson regression	140	NA	Percent change	Linear	NA	7.7	-87.6	836.5	95% Confidence	NA	>0.05	0.947	increase	Results	10.1186/1471-2334-14-301	Asia	China	Changchun	43.8913	125.331	1998-2012	2014	1	NA	N-value is number of counties (10) * number of years in study. Temporal associations also available	BMC Infectious Diseases	3.147	g	200	125.331	43.8913
97	R190	X356	Temperature	Host abundance	Abundance	Host abundance	Monthly mean	Hantaviral diseases	Seoul hantavirus	Virus	Z	Non-vectored	Hantavirus	NA	Rodents	1	Correlation	Pearson correlation	204	NA	Correlation coefficient	Linear	NA	0.23	NA	NA	NA	NA	<0.05	NA	increase	Results	https://doi.org/10.1371/journal.pntd.0007757	Asia	China	Huludao city	40.7111	120.837	1998-2015	2019	1	3	N-value is number of months of study	PLOS neglected tropical diseases	4.548	NA	200	120.837	40.7111
97	R192	X358	Humidity	Host abundance	Abundance	Host abundance	Monthly absolute	Hantaviral diseases	Seoul hantavirus	Virus	Z	Non-vectored	Hantavirus	NA	Rodents	1	Correlation	Pearson correlation	204	NA	Correlation coefficient	Linear	0.5	0.24	NA	NA	NA	NA	<0.05	NA	increase	Abstract	https://doi.org/10.1371/journal.pntd.0007757	Asia	China	Huludao city	40.7111	120.837	1998-2015	2019	1	4	N-value is number of months of study	PLOS neglected tropical diseases	4.548	NA	200	120.837	40.7111
97	R191	X357	Precipitation	Host abundance	Abundance	Host abundance	Monthly total	Hantaviral diseases	Seoul hantavirus	Virus	Z	Non-vectored	Hantavirus	NA	Rodents	1	Correlation	Pearson correlation	204	NA	Correlation coefficient	Linear	NA	0.28	NA	NA	NA	NA	<0.05	NA	increase	Results	https://doi.org/10.1371/journal.pntd.0007757	Asia	China	Huludao city	40.7111	120.837	1998-2015	2019	1	4	N-value is number of months of study	PLOS neglected tropical diseases	4.548	NA	200	120.837	40.7111
214n	R646	X897	Temperature	Human disease incidence	Incidence	Incidence	Annual mean temperature	Q-fever	Q-fever	Bacteria	Z	Non-vectored	Coxiella	NA	Livestock	1	Correlation	Spearman rank correlation	18	NA	Correlation coefficient	Linear	NA	0.01	NA	NA	NA	NA	>0.05	NA	no change	Results	10.1038/s41598-021-00167-z	Europe	Northern Arctic Region	Finland_Russia	68.6	29.7	1998-2015	2021	1	NA	S1 heatmap	Scientific Reports	NA	new	NA	NA	NA
214n	R647	X898	Temperature	Human disease incidence	Incidence	Incidence	Annual maximum temperature	Q-fever	Q-fever	Bacteria	Z	Non-vectored	Coxiella	NA	Livestock	1	Correlation	Spearman rank correlation	18	NA	Correlation coefficient	Linear	NA	0.07	NA	NA	NA	NA	>0.05	NA	no change	Results	10.1038/s41598-021-00167-z	Europe	Northern Arctic Region	Finland_Russia	68.6	29.7	1998-2015	2021	1	NA	S1 heatmap	Scientific Reports	NA	new	NA	NA	NA
214n	R648	X899	Temperature	Human disease incidence	Incidence	Incidence	Annual minimum temperature	Q-fever	Q-fever	Bacteria	Z	Non-vectored	Coxiella	NA	Livestock	1	Correlation	Spearman rank correlation	18	NA	Correlation coefficient	Linear	NA	0.24	NA	NA	NA	NA	>0.05	NA	no change	Results	10.1038/s41598-021-00167-z	Europe	Northern Arctic Region	Finland_Russia	68.6	29.7	1998-2015	2021	1	NA	S1 heatmap	Scientific Reports	NA	new	NA	NA	NA
214n	R649	X900	Precipitation	Human disease incidence	Incidence	Incidence	Annual precipitation	Q-fever	Q-fever	Bacteria	Z	Non-vectored	Coxiella	NA	Livestock	1	Correlation	Spearman rank correlation	18	NA	Correlation coefficient	Linear	NA	-0.14	NA	NA	NA	NA	>0.05	NA	no change	Results	10.1038/s41598-021-00167-z	Europe	Northern Arctic Region	Finland_Russia	68.6	29.7	1998-2015	2021	1	NA	S1 heatmap	Scientific Reports	NA	new	NA	NA	NA
214n	R650	X901	Precipitation	Human disease incidence	Incidence	Incidence	Annual maximum monthly precipitation	Q-fever	Q-fever	Bacteria	Z	Non-vectored	Coxiella	NA	Livestock	1	Correlation	Spearman rank correlation	18	NA	Correlation coefficient	Linear	NA	-0.02	NA	NA	NA	NA	>0.05	NA	no change	Results	10.1038/s41598-021-00167-z	Europe	Northern Arctic Region	Finland_Russia	68.6	29.7	1998-2015	2021	1	NA	S1 heatmap	Scientific Reports	NA	new	NA	NA	NA
214n	R651	X902	Precipitation	Human disease incidence	Incidence	Incidence	Annual minimum monthly precipitation	Q-fever	Q-fever	Bacteria	Z	Non-vectored	Coxiella	NA	Livestock	1	Correlation	Spearman rank correlation	18	NA	Correlation coefficient	Linear	NA	-0.71	NA	NA	NA	NA	<0.01	NA	decrease	Results	10.1038/s41598-021-00167-z	Europe	Northern Arctic Region	Finland_Russia	68.6	29.7	1998-2015	2021	1	NA	Significant combined-row metric	Scientific Reports	NA	new	NA	NA	NA
169	R428	X634	Temperature	Human disease incidence	Incidence	Incidence	Mean	Rickettsioses	Rickettsial disease	Bacteria	ZVB	Vectored	Rickettsia	Tick	Mammals (multispecies)	1	GL(M)M	Poisson regression	160	NA	Incidence rate ratio	Linear	NA	0.99	0.91	1.06	95% Confidence	NA	>0.05	0.7	decrease	Results	https://doi.org/10.1371/journal.pgph.0000506	Oceania	Australia	Far North Queensland	NA	NA	1998-2019	2022	1	NA	N-values grouped into 10 groups based on mean temperature	PLOS Global Public Health	NA	g	200	142.305	-12.363
169	R430	X636	Humidity	Human disease incidence	Incidence	Incidence	Mean AM	Rickettsioses	Rickettsial disease	Bacteria	ZVB	Vectored	Rickettsia	Tick	Mammals (multispecies)	1	GL(M)M	Poisson regression	160	NA	Incidence rate ratio	Linear	NA	0.99	0.86	1.15	95% Confidence	NA	>0.05	0.99	decrease	Results	https://doi.org/10.1371/journal.pgph.0000506	Oceania	Australia	Far North Queensland	NA	NA	1998-2019	2022	1	NA	N-values grouped into 8 groups based on mean humidity	PLOS Global Public Health	NA	g	200	142.305	-12.363
169	R429	X635	Precipitation	Human disease incidence	Incidence	Incidence	Monthly total	Rickettsioses	Rickettsial disease	Bacteria	ZVB	Vectored	Rickettsia	Tick	Mammals (multispecies)	1	GL(M)M	Poisson regression	160	NA	Incidence rate ratio	Linear	NA	1.01	0.95	1.06	95% Confidence	NA	>0.05	0.85	increase	Results	https://doi.org/10.1371/journal.pgph.0000506	Oceania	Australia	Far North Queensland	NA	NA	1998-2019	2022	1	NA	N-values grouped into 9 groups based on total rainfall	PLOS Global Public Health	NA	g	200	142.305	-12.363
169	R425	X631	Temperature	Human disease incidence	Incidence	Incidence	Mean	Leptospirosis	Leptospirosis	Bacteria	Z	Non-vectored	Leptospira	NA	Rodents	1	GL(M)M	Poisson regression	406	NA	Incidence rate ratio	Linear	NA	1.1	1.05	1.16	95% Confidence	NA	<0.001	NA	increase	Results	https://doi.org/10.1371/journal.pgph.0000506	Oceania	Australia	Far North Queensland	NA	NA	1998-2019	2022	1	NA	N-values grouped into 10 groups based on mean temperature	PLOS Global Public Health	NA	g	200	142.305	-12.363
169	R426	X632	Precipitation	Human disease incidence	Incidence	Incidence	Monthly total	Leptospirosis	Leptospirosis	Bacteria	Z	Non-vectored	Leptospira	NA	Rodents	1	GL(M)M	Poisson regression	406	NA	Incidence rate ratio	Linear	NA	1.14	1.11	1.18	95% Confidence	NA	<0.001	NA	increase	Results	https://doi.org/10.1371/journal.pgph.0000506	Oceania	Australia	Far North Queensland	NA	NA	1998-2019	2022	1	NA	N-values grouped into 9 groups based on total rainfall	PLOS Global Public Health	NA	g	200	142.305	-12.363
169	R427	X633	Humidity	Human disease incidence	Incidence	Incidence	Mean AM	Leptospirosis	Leptospirosis	Bacteria	Z	Non-vectored	Leptospira	NA	Rodents	1	GL(M)M	Poisson regression	406	NA	Incidence rate ratio	Linear	NA	1.5	1.41	1.6	95% Confidence	NA	<0.001	NA	increase	Results	https://doi.org/10.1371/journal.pgph.0000506	Oceania	Australia	Far North Queensland	NA	NA	1998-2019	2022	1	NA	N-values grouped into 8 groups based on mean humidity	PLOS Global Public Health	NA	g	200	142.305	-12.363
156	R407	X594	Precipitation	Human disease incidence	Cases	Occurrence of outbreak	Seasonal differences	Anthrax	Anthrax	Bacteria	Z	Non-vectored	Bacillus	NA	Mammals (multispecies)	1	Other	Likelihood ratio Chi-square test	3006	NA	Chi-square	Linear	NA	4.75	NA	NA	NA	NA	<0.05	0.03	increase	Abstract	http://dx.doi.org/10.4142/jvs.2012.13.3.293	Africa	Zambia	Upper Zambezi floodplain	-15.0333	22.8833	1999-2007	2012	1	NA	N-value includes both livestock and human cases. Chi-square describes differences in precipitation seasonally whereby 4.75 reflects an increase in outbreaks during dry seasons	Journal of Vetinary Science	NA	g	3	22.8833	-15.0333
34	R58	X134	Precipitation	Human case locations	Cases	Cases	Monthly total	Plague	Plague	Bacteria	ZVB	Vectored	Yersinia	Flea	Rodents	1	GL(M)M	Multivariable logitstic regression	108	NA	Odds ratio	Linear	NA	1.04	1.02	1.07	95% Confidence	NA	<0.0001	NA	increase	Abstract	10.4269/ajtmh.2012.11-0569	Africa	Uganda	West nile region	3	31.2	1999-2008	2012	1	NA	October (rainiest), N-value is number of months of study	American Journal of Tropical Medicine and Hygiene	2.106	g	46	31.2	3
34	R59	X135	Precipitation	Human case locations	Cases	Cases	Monthly total	Plague	Plague	Bacteria	ZVB	Vectored	Yersinia	Flea	Rodents	1	GL(M)M	Multivariable logitstic regression	108	NA	Odds ratio	Linear	NA	2.34	1.55	4.16	95% Confidence	NA	<0.0001	NA	increase	Abstract	10.4269/ajtmh.2012.11-0569	Africa	Uganda	West nile region	3	31.2	1999-2008	2012	1	NA	February (driest), N-value is number of months of study	American Journal of Tropical Medicine and Hygiene	2.106	g	46	31.2	3
64	R133	X248	Precipitation	Human disease incidence	Incidence	Cases	Monthly total	Hantaviral diseases	Haemorrhagic fever with renal syndrome	Virus	Z	Non-vectored	Hantavirus	NA	Rodents	10	GL(M)M	Univariate bayesian regression	108	NA	Risk ratio	Linear	NA	0.0117	0.0099	0.014	95% Credible	NA	>0.05	0.08	increase	Discussion	10.1017/S0950268810002062	Europe	France	Franche-Comte	47.24	6.02	1999-2008	2011	1	NA	N-value is number of months of study, Ratio was for every 10mm of rain	Epidemiology and Infection	2.306	g	200	6.02	47.24
64	R132	X247	Temperature	Human disease incidence	Incidence	Cases	Monthly mean	Hantaviral diseases	Haemorrhagic fever with renal syndrome	Virus	Z	Non-vectored	Hantavirus	NA	Rodents	1	GL(M)M	Univariate bayesian regression	108	NA	Risk ratio	Linear	NA	0.84	0.62	1.16	95% Credible	NA	>0.05	0.29	decrease	Discussion	10.1017/S0950268810002062	Europe	France	Franche-Comte	47.24	6.02	1999-2008	2011	1	NA	N-value is number of months of study	Epidemiology and Infection	2.306	g	200	6.02	47.24
231	R522	X824	Precipitation	Host infection	Seroprevalence	Prevalence of disease in host	Annual total	Brucellosis	Brucellosis	Bacteria	Z	Non-vectored	Brucella	NA	Livestock	1	GL(M)M	Generalised models	4079	NA	Unstandardised coefficient	Linear	NA	-0.00013	NA	NA	NA	NA	<0.01	0.0011	decrease	Results	10.1186/1471-2334-10-46	Europe	Iberian penninsula	Spain and Portugal	NA	NA	1999-2009	2010	1	NA	Hosts = ungulates	BMC Infectious Diseases	3.147	NA	64	-3.7492	40.4637
203	R462	X732	Precipitation	Human disease incidence	Incidence	Natural logarithm of Incidence	Annual total	Hantaviral diseases	Haemorrhagic fever with renal syndrome	Virus	Z	Non-vectored	Hantavirus	NA	Rodents	25.4	GL(M)M	Multivariate linear regression	32	y	Correlation coefficient	Linear	NA	-7.91e-05	NA	NA	NA	NA	>0.05	NA	decrease	Results	10.1371/journal.pone.0101348	Asia	China	Hebei province	39.0741	115.984	1999-2011	2014	1	NA	NA	PLOS One	3.272	NA	62	115.984	39.0741
203	R461	X731	Temperature	Human disease incidence	Incidence	Incidence	Annual mean	Hantaviral diseases	Haemorrhagic fever with renal syndrome	Virus	Z	Non-vectored	Hantavirus	NA	Rodents	1	GL(M)M	Multivariate linear regression	32	y	Correlation coefficient	Linear	NA	0.185	NA	NA	NA	NA	<0.05	NA	increase	Results	10.1371/journal.pone.0101348	Asia	China	Hebei province	39.0741	115.984	1999-2011	2014	1	NA	NA	PLOS One	3.272	NA	62	115.984	39.0741
250	R689	X940	Precipitation	Human disease incidence	Cases	WNND cases (annual state total)	Palmer Drought Severity Index (May√¢¬Ä¬ìAug mean; higher=wetter; lower=drier)	Arboviral diseases	West Nile Virus	Virus	ZVB	Vectored	Flavivirus	Mosquito	Birds	1	GL(M)M	Negative binomial GLMM (glmmPQL)	519	0	Unstandardised coefficient	Linear	NA	-0.14	NA	NA	NA	0.02	<0.001	NA	decrease	Results (Table S1)	10.1098/rspb.2016.2078	North America	United States	Continental USA (state-level)	39.5	-98.35	1999-2013	2017	1	0	National model; coefficients on log scale; adjusted for immunity and other predictors; negative PDSI coefficient implies higher WNND with increasing drought severity; exposures aggregated May√¢¬Ä¬ìAug; coordinates are continental USA centroid	Proceedings of the Royal Society B	NA	new	NA	NA	NA
250	R690	X941	Temperature	Human disease incidence	Cases	WNND cases (annual state total)	Temperature-driven relative R0 (May√¢¬Ä¬ìAug)	Arboviral diseases	West Nile Virus	Virus	ZVB	Vectored	Flavivirus	Mosquito	Birds	1	GL(M)M	Negative binomial GLMM (glmmPQL)	519	0	Unstandardised coefficient	Linear	NA	1.24	NA	NA	NA	0.29	<0.001	NA	increase	Results (Table S1)	10.1098/rspb.2016.2078	North America	United States	Continental USA (state-level)	39.5	-98.35	1999-2013	2017	1	0	Temperature-derived relative R0 variable; coefficients on log scale; adjusted model; exposures aggregated May√¢¬Ä¬ìAug; coordinates are continental USA centroid	Proceedings of the Royal Society B	NA	new	NA	NA	NA
250	R691	X942	Precipitation	Human disease incidence	Cases	WNND cases (annual state total)	Total precipitation (mm; May√¢¬Ä¬ìAug)	Arboviral diseases	West Nile Virus	Virus	ZVB	Vectored	Flavivirus	Mosquito	Birds	1	GL(M)M	Negative binomial GLMM (glmmPQL)	519	0	Unstandardised coefficient	Linear	NA	0.002	NA	NA	NA	0.001	<0.01	0.001	increase	Results (Table S1)	10.1098/rspb.2016.2078	North America	United States	Continental USA (state-level)	39.5	-98.35	1999-2013	2017	1	0	Adjusted national model; coefficients on log scale; exposures aggregated May√¢¬Ä¬ìAug; coordinates are continental USA centroid	Proceedings of the Royal Society B	NA	new	NA	NA	NA
250	R692	X943	Temperature	Human disease incidence	Cases	WNND cases (annual state total)	Winter severity (weeks <0√Ç¬∞C in previous winter)	Arboviral diseases	West Nile Virus	Virus	ZVB	Vectored	Flavivirus	Mosquito	Birds	1	GL(M)M	Negative binomial GLMM (glmmPQL)	519	0	Unstandardised coefficient	Linear	NA	0.03	NA	NA	NA	0.01	<0.05	0.05	increase	Results (Table S1)	10.1098/rspb.2016.2078	North America	United States	Continental USA (state-level)	39.5	-98.35	1999-2013	2017	1	NA	Adjusted national model; prior winter exposure; coefficients on log scale; coordinates are continental USA centroid	Proceedings of the Royal Society B	NA	new	NA	NA	NA
274	R901	X1152	Temperature	Human disease incidence	Cases	Hospital admissions	Daily minimum temperature (√Ç¬∞C), Ben-Gurion station	Arboviral diseases	West Nile Virus	Virus	ZVB	Vectored	Flavivirus	Mosquito	Birds	1	Correlation	Pearson correlation	168	0	Correlation coefficient	Linear	NA	0.5	NA	NA	NA	NA	<0.05	NA	increase	Results	10.1080/09603120500392400	Asia	Israel	Ben-Gurion Airport	32	34.9	2000 (1 Jun-15 Nov)	2006	1	1.61	Paper reports significant r across lags (0.3√¢¬Ä¬ì0.58) but not the exact r at peak lag; N=168 days; coordinates approximated to station centroid.	International Journal of Environmental Health Research	NA	new	NA	NA	NA
274	R902	X1153	Temperature	Human disease incidence	Cases	Hospital admissions	Daily mean temperature (√Ç¬∞C), Ben-Gurion station	Arboviral diseases	West Nile Virus	Virus	ZVB	Vectored	Flavivirus	Mosquito	Birds	1	Correlation	Pearson correlation	168	0	Correlation coefficient	Linear	NA	0.45	NA	NA	NA	NA	<0.05	NA	increase	Results	10.1080/09603120500392400	Asia	Israel	Ben-Gurion Airport	32	34.9	2000 (1 Jun-15 Nov)	2006	1	1.64	Significant r across lags (0.3√¢¬Ä¬ì0.58) for temperature; exact peak-lag r not printed; N=168 days; centroid approximated.	International Journal of Environmental Health Research	NA	new	NA	NA	NA
274	R903	X1154	Temperature	Human disease incidence	Cases	Hospital admissions	Daily maximum temperature (√Ç¬∞C), Ben-Gurion station	Arboviral diseases	West Nile Virus	Virus	ZVB	Vectored	Flavivirus	Mosquito	Birds	1	Correlation	Pearson correlation	168	0	Correlation coefficient	Linear	NA	0.43	NA	NA	NA	NA	<0.05	NA	increase	Results	10.1080/09603120500392400	Asia	Israel	Ben-Gurion Airport	32	34.9	2000 (1 Jun-15 Nov)	2006	1	1.64	Significant r across lags for max temp reported (weaker than mean temp); exact peak-lag r not printed; N=168 days.	International Journal of Environmental Health Research	NA	new	NA	NA	NA
274	R904	X1155	Humidity	Human disease incidence	Cases	Hospital admissions	Relative humidity (%), Ben-Gurion station	Arboviral diseases	West Nile Virus	Virus	ZVB	Vectored	Flavivirus	Mosquito	Birds	1	Correlation	Pearson correlation	168	0	Correlation coefficient	Linear	NA	0.35	NA	NA	NA	NA	<0.05	NA	increase	Results	10.1080/09603120500392400	Asia	Israel	Ben-Gurion Airport	32	34.9	2000 (1 Jun-15 Nov)	2006	1	1.64	Significant positive correlations across lags with RH (*r*=0.3√¢¬Ä¬ì0.39); peak-lag not numerically specified; N=168 days; lag window per text.	International Journal of Environmental Health Research	NA	new	NA	NA	NA
274	R905	X1156	Humidity	Human disease incidence	Cases	Hospital admissions	Dew point temperature (√Ç¬∞C), Ben-Gurion station	Arboviral diseases	West Nile Virus	Virus	ZVB	Vectored	Flavivirus	Mosquito	Birds	1	Correlation	Pearson correlation	168	0	Correlation coefficient	Linear	NA	0.45	NA	NA	NA	NA	<0.05	NA	increase	Results	10.1080/09603120500392400	Asia	Israel	Ben-Gurion Airport	32	34.9	2000 (1 Jun-15 Nov)	2006	1	1.64	Significant positive correlations across lags with dew point (*r*=0.3√¢¬Ä¬ì0.5); peak-lag not numerically specified; N=168 days; lag window per text.	International Journal of Environmental Health Research	NA	new	NA	NA	NA
24	R43	X93	Temperature	Host abundance	Abundance	Prevalence of host	Annual mean	Echinococcoses	Alveolar echinococcosis	Parasite	Z	Non-vectored	Echinocococcus	NA	Mammals (multispecies)	1	Correlation	Simple correlation	4	NA	Correlation coefficient	Linear	NA	-0.382	NA	NA	NA	NA	>0.05	NA	decrease	Discussion	https://pubmed.ncbi.nlm.nih.gov/17195995/#:~:text=Climatic%20conditions%2C%20including%20low%20mean,multilocularis%20distribution.	Europe	Slovakia	NA	NA	NA	2000-2004	2006	1	NA	N-value is number of years of study	Annals of Agricultural and Environmental Medicine	1.514	NA	62	19.699	48.669
24	R45	X95	Temperature	Host infection	Seroprevalence	Infection intensity	Annual mean	Echinococcoses	Alveolar echinococcosis	Parasite	Z	Non-vectored	Echinocococcus	NA	Mammals (multispecies)	1	Correlation	Simple correlation	4	NA	Correlation coefficient	Linear	NA	-0.297	NA	NA	NA	NA	>0.05	NA	decrease	Results	https://pubmed.ncbi.nlm.nih.gov/17195995/#:~:text=Climatic%20conditions%2C%20including%20low%20mean,multilocularis%20distribution.	Europe	Slovakia	NA	NA	NA	2000-2004	2006	1	NA	N-value is number of years of study	Annals of Agricultural and Environmental Medicine	1.514	NA	62	19.699	48.669
24	R44	X94	Precipitation	Host infection	Abundance	Prevalence	Annual mean	Echinococcoses	Alveolar echinococcosis	Parasite	Z	Non-vectored	Echinocococcus	NA	Mammals (multispecies)	1	Correlation	Simple correlation	4	NA	Correlation coefficient	Linear	NA	0.933	NA	NA	NA	NA	<0.05	NA	increase	Discussion	https://pubmed.ncbi.nlm.nih.gov/17195995/#:~:text=Climatic%20conditions%2C%20including%20low%20mean,multilocularis%20distribution.	Europe	Slovakia	NA	NA	NA	2000-2004	2006	1	NA	N-value is number of years of study	Annals of Agricultural and Environmental Medicine	1.514	NA	62	19.699	48.669
24	R46	X96	Precipitation	Host infection	Seroprevalence	Infection intensity	Annual mean	Echinococcoses	Alveolar echinococcosis	Parasite	Z	Non-vectored	Echinocococcus	NA	Mammals (multispecies)	1	Correlation	Simple correlation	4	NA	Correlation coefficient	Linear	NA	0.973	NA	NA	NA	NA	<0.05	NA	increase	Discussion	https://pubmed.ncbi.nlm.nih.gov/17195995/#:~:text=Climatic%20conditions%2C%20including%20low%20mean,multilocularis%20distribution.	Europe	Slovakia	NA	NA	NA	2000-2004	2006	1	NA	N-value is number of years of study	Annals of Agricultural and Environmental Medicine	1.514	NA	62	19.699	48.669
45	R86	X168	Temperature	Human disease incidence	Incidence	Cases	seasonal mean	Arboviral diseases	Crimean congo haemorrhagic fever	Virus	ZVB	Vectored	Orthonairovirus	Tick	Mammals (multispecies)	1	(S)ARIMA	Seasonal autoregressive integrated moving average models	156	NA	Unstandardised coefficient	Linear	NA	0.43	0.313	0.547	Std. error	0.117	<0.001	NA	increase	Discussion	10.3855/jidc.4020	Asia	Iran	Sistan-va-Baluchistan	29.8505	60.0291	2000-2012	2014	1	2	N-value is number of months in study	Journal of Infection in Developing Countries	0.918	g	106	60.0291	29.8505
45	R88	X170	Humidity	Human disease incidence	Incidence	Cases	seasonal mean relative	Arboviral diseases	Crimean congo haemorrhagic fever	Virus	ZVB	Vectored	Orthonairovirus	Tick	Mammals (multispecies)	1	(S)ARIMA	Seasonal autoregressive integrated moving average models	156	NA	Unstandardised coefficient	Linear	NA	0.58	0.476	0.684	Std. error	0.104	<0.01	NA	increase	Discussion	10.3855/jidc.4020	Asia	Iran	Sistan-va-Baluchistan	29.8505	60.0291	2000-2012	2014	1	5	N-value is number of months in study	Journal of Infection in Developing Countries	0.918	g	106	60.0291	29.8505
45	R87	X169	Precipitation	Human disease incidence	Incidence	Cases	seasonal total	Arboviral diseases	Crimean congo haemorrhagic fever	Virus	ZVB	Vectored	Orthonairovirus	Tick	Mammals (multispecies)	1	(S)ARIMA	Seasonal autoregressive integrated moving average models	156	NA	Unstandardised coefficient	Linear	NA	0.68	0.576	0.784	Std. error	0.104	<0.0001	0	increase	Discussion	10.3855/jidc.4020	Asia	Iran	Sistan-va-Baluchistan	29.8505	60.0291	2000-2012	2014	1	5	N-value is number of months in study	Journal of Infection in Developing Countries	0.918	g	106	60.0291	29.8505
122	R285	X458	Temperature	Host infection	Abundance	Prevalence in host	Annual maximum	Hantaviral diseases	Dobrava-Belgrade virus	Virus	Z	Non-vectored	Hantavirus	NA	Rodents	1	GL(M)M	Generalised linear model	13	NA	Correlation coefficient	Linear	NA	0.92	0.6	1.24	Std. error	0.32	<0.01	NA	increase	Abstract	10.1017/S0950268814003525	Europe	Italy	Trento	46.0807	11.1214	2000-2012	2015	1	NA	N-value is number of years of study	Epidemiology and Infection	2.306	g	106	11.1214	46.0807
122	R286	X459	Precipitation	Host infection	Abundance	Prevalence in host	Annual mean total	Hantaviral diseases	Dobrava-Belgrade virus	Virus	Z	Non-vectored	Hantavirus	NA	Rodents	1	GL(M)M	Generalised linear model	13	NA	Correlation coefficient	Linear	NA	1.08	0.8	1.36	Std. error	0.28	<0.001	NA	increase	Abstract	10.1017/S0950268814003525	Europe	Italy	Trento	46.0807	11.1214	2000-2012	2015	1	NA	N-value is number of years of study	Epidemiology and Infection	2.306	g	106	11.1214	46.0807
131	R345	X520	Humidity	Human disease incidence	Incidence	Cases	Weekly mean relative	Arboviral diseases	Japanese encephalitis	Virus	ZVB	Vectored	Flavivirus	Mosquito	Birds	5	GL(M)M	Univariable poisson regression analysis	379	NA	Incidence rate ratio	Linear	0.75	0.0492	0.0472	0.0512	95% Confidence	NA	<0.001	NA	increase	Abstract	10.3390/ijerph14111317	Asia	Taiwan	NA	NA	NA	2000-2014	2017	1	NA	Non-linear options also available, trends for every 5% increase in humidity	International Journal of Environmental Research and Public Health	3.531	g	200	120.961	23.697
131	R344	X519	Precipitation	Human disease incidence	Incidence	Cases	Weekly total	Arboviral diseases	Japanese encephalitis	Virus	ZVB	Vectored	Flavivirus	Mosquito	Birds	1	GL(M)M	Univariable poisson regression analysis	379	NA	Incidence rate ratio	Linear	NA	1.11	1.1	1.13	95% Confidence	NA	<0.001	NA	increase	Abstract	10.3390/ijerph14111317	Asia	Taiwan	NA	NA	NA	2000-2014	2017	1	NA	Non-linear options also available	International Journal of Environmental Research and Public Health	3.531	g	200	120.961	23.697
131	R343	X518	Temperature	Human disease incidence	Incidence	Cases	Weekly mean	Arboviral diseases	Japanese encephalitis	Virus	ZVB	Vectored	Flavivirus	Mosquito	Birds	1	GL(M)M	Univariable poisson regression analysis	379	NA	Incidence rate ratio	Linear	0.88	1.43	1.37	1.5	95% Confidence	NA	<0.001	NA	increase	Abstract	10.3390/ijerph14111317	Asia	Taiwan	NA	NA	NA	2000-2014	2017	1	NA	Non-linear options also available	International Journal of Environmental Research and Public Health	3.531	g	200	120.961	23.697
70	R140	X260	Temperature	Human disease incidence	Incidence	Incidence	Annual mean	Mpox	Monkeypox	Virus	Z	Non-vectored	Orthopoxvirus√¢¬à¬ö√É¬á√Ç¬¨√¢¬Ä¬†	NA	Rodents	1	ST	Bayesian hierarchal models	8240	NA	Incidence rate ratio	Linear	NA	1.143	1.028	1.261	95% Confidence	NA	<0.05	NA	increase	Abstract	https://doi.org/10.1007/s10393-022-01610-x	Africa	Democratic Republic of the Congo	NA	NA	NA	2000-2015	2022	1	NA	N-value is the number of health zones (515) * Number of years in study period	EcoHealth	2.323	g	200	21.7587	-4.0383
218	R492	X779	Temperature	Human disease incidence	Incidence	Relative risk	Monthly maximum	Leptospirosis	Leptospirosis	Bacteria	Z	Non-vectored	Leptospira	NA	Rodents	1	GL(M)M	Negative binomial regression	150	NA	Relative risk	Linear	NA	1.12	1.08	1.16	95% Confidence	NA	<0.01	NA	increase	Discussion	10.1590/1413-81232022273.45982020	South America	Brazil	Santa Catarina	-27.1423	-50.5176	2000-2015	2022	1	NA	N-value is the number of months of study	Ciencia & Saude Coletiva	NA	g	200	-50.5176	-27.1423
182	R551	X679	Precipitation	Human disease incidence	Incidence	Incidence	Monthly total	Hantaviral diseases	Haemorrhagic fever with renal syndrome	Virus	Z	Non-vectored	Hantavirus	NA	Rodents	1	GAM	Estimated smooth function	794	NA	NA	Non-linear	0.065	NA	NA	NA	NA	NA	NA	NA	NA	Abstract	http://doi.org/10.2147/IDR.S250038	Asia	China	Anqiu City	36.4685	119.212	2000-2017	2020	1	NA	Smoothed non-linear graphs available, check if the trends are postive or negative	DovePress	NA	NA	NA	119.212	36.4685
182	R552	X680	Humidity	Human disease incidence	Incidence	Incidence	Month mean relative	Hantaviral diseases	Haemorrhagic fever with renal syndrome	Virus	Z	Non-vectored	Hantavirus	NA	Rodents	1	GAM	Estimated smooth function	794	NA	NA	Non-linear	0.004	NA	NA	NA	NA	NA	NA	NA	NA	Abstract	http://doi.org/10.2147/IDR.S250038	Asia	China	Anqiu City	36.4685	119.212	2000-2017	2020	1	NA	Smoothed non-linear graphs available, check if the trends are postive or negative	DovePress	NA	NA	NA	119.212	36.4685
182	R550	X678	Temperature	Human disease incidence	Incidence	Incidence	Monthly mean	Hantaviral diseases	Haemorrhagic fever with renal syndrome	Virus	Z	Non-vectored	Hantavirus	NA	Rodents	1	GAM	Estimated smooth function	794	NA	NA	Non-linear	0.064	NA	NA	NA	NA	NA	NA	NA	NA	Abstract	http://doi.org/10.2147/IDR.S250038	Asia	China	Anqiu City	36.4685	119.212	2000-2017	2020	1	NA	Smoothed non-linear graphs available, check if the trends are postive or negative	DovePress	NA	NA	NA	119.212	36.4685
273	R897	X1148	Temperature	Human disease incidence	Incidence	Annual human WNV cases per county	Monthly-weighted seasonal temperature (√Ç¬∞C), May√¢¬Ä¬ìOct; weights: 0.05;0.15;0.30;0.30;0.15;0.05	Arboviral diseases	West Nile Virus	Virus	ZVB	Vectored	Flavivirus	Mosquito	Birds	1	GL(M)M	Random-effects Poisson regression for panel data (xtpoisson)	682	0	Incidence rate ratio	Linear	NA	2	1.81	2.21	95% CI	NA	<0.001	NA	increase	Results	10.1371/journal.pone.0030620	North America	United States	New York State (62 counties)	42.9	-75	2000-2010	2012	1	0	Crude (bivariate) model; N inferred as counties√É¬óyears (62√É¬ó11); county-year panel.	PLoS ONE	NA	new	NA	NA	NA
273	R898	X1149	Temperature	Human disease incidence	Incidence	Annual human WNV cases per county	Monthly-weighted seasonal temperature (√Ç¬∞C), May√¢¬Ä¬ìOct; weights: 0.05;0.15;0.30;0.30;0.15;0.05	Arboviral diseases	West Nile Virus	Virus	ZVB	Vectored	Flavivirus	Mosquito	Birds	1	GL(M)M	Random-effects Poisson regression for panel data (xtpoisson), adjusted for precipitation and hydrogeographic area	682	0	Incidence rate ratio	Linear	NA	2.06	1.84	2.31	95% CI	NA	<0.001	NA	increase	Results	10.1371/journal.pone.0030620	North America	United States	New York State (62 counties)	42.9	-75	2000-2010	2012	1	0	Fully adjusted model; N inferred as counties√É¬óyears (62√É¬ó11); county-year panel.	PLoS ONE	NA	new	NA	NA	NA
273	R899	X1150	Precipitation	Human disease incidence	Incidence	Annual human WNV cases per county	Total seasonal precipitation (cm) May√¢¬Ä¬ìOct (per 1 cm = 10 mm)	Arboviral diseases	West Nile Virus	Virus	ZVB	Vectored	Flavivirus	Mosquito	Birds	10	GL(M)M	Random-effects Poisson regression for panel data (xtpoisson)	682	0	Incidence rate ratio	Linear	NA	0.098	0.097	0.099	95% CI	NA	<0.001	NA	decrease	Results	10.1371/journal.pone.0030620	North America	United States	New York State (62 counties)	42.9	-75	2000-2010	2012	1	0	Crude (bivariate) model; exposure is seasonal accumulation May√¢¬Ä¬ìOct; unit shown as 1 cm (10 mm).	PLoS ONE	NA	new	NA	NA	NA
273	R900	X1151	Precipitation	Human disease incidence	Incidence	Annual human WNV cases per county	Total seasonal precipitation (cm) May√¢¬Ä¬ìOct (per 1 cm = 10 mm)	Arboviral diseases	West Nile Virus	Virus	ZVB	Vectored	Flavivirus	Mosquito	Birds	10	GL(M)M	Random-effects Poisson regression for panel data (xtpoisson), adjusted for temperature and hydrogeographic area	682	0	Incidence rate ratio	Linear	NA	0.1005	0.099	0.101	95% CI	NA	>0.05	0.16	no change	Results	10.1371/journal.pone.0030620	North America	United States	New York State (62 counties)	42.9	-75	2000-2010	2012	1	0	Fully adjusted model; exposure is seasonal accumulation May√¢¬Ä¬ìOct; unit shown as 1 cm (10 mm).	PLoS ONE	NA	new	NA	NA	NA
246	R611	X862	Temperature	Host infection	Seroprevalence	Seroprevalence	Average spring temperature C	Q-fever	Q-fever	Bacteria	Z	Non-vectored	Coxiella	NA	Livestock	1	GL(M)M	GLMM binomial logit with random intercept for location	1751	No	Unstandardised coefficient	Linear	NA	0.204	NA	NA	Std. error	0.101	<0.05	NA	increase	Results	10.1128/AEM.01433-15	Europe	Spain;Portugal	Iberian Peninsula;47 populations	40.1	-4.5	2000-2012	2015	1	0	Overall model retains AvSpT with positive association to exposure risk; see Table 5 and Fig 2	Applied and Environmental Microbiology	NA	new	NA	NA	NA
246	R612	X863	Temperature	Host infection	Seroprevalence	Seroprevalence	Average spring temperature C	Q-fever	Q-fever	Bacteria	Z	Non-vectored	Coxiella	NA	Livestock	1	GL(M)M	GLMM binomial logit with random intercept for location	329	No	Unstandardised coefficient	Linear	NA	1.134	NA	NA	Std. error	0.556	<0.05	NA	increase	Results	10.1128/AEM.01433-15	Europe	Spain;Portugal	Iberian Peninsula;managed free ranging populations	38.9	-8	2000-2013	2015	1	0	Managed deer subset retains AvSpT with positive association; see Table 5 and Fig 2	Applied and Environmental Microbiology	NA	new	NA	NA	NA
242	R593	X844	Precipitation	Human disease incidence	Incidence	Incidence	Annual precipitation (BIO12) 1067√¢¬Ä¬ì1722 mm (ref 3√¢¬Ä¬ì1066 mm)	Arboviral diseases	Yellow fever	Virus	ZVB	Vectored	Flavivirus	Mosquito	Mammals (multispecies)	1	GL(M)M	Multiple logistic regression	8465	NA	Odds ratio	Linear	NA	4.23	2.17	8.23	95% CI	NA	<0.001	NA	increase	Abstract	10.1371/journal.pntd.0005897	Americas	13 endemic countries	NA	-15.8607	-60.9797	2000-2014	2017	1	1	Multivariable model OR; outcome is county-level presence of human cases; see Table 4. :contentReference[oaicite:1]{index=1}	PLoS Neglected Tropical Diseases	NA	new	NA	NA	NA
242	R594	X845	Precipitation	Human disease incidence	Incidence	Incidence	Annual precipitation (BIO12) 1723√¢¬Ä¬ì2762 mm (ref 3√¢¬Ä¬ì1066 mm)	Arboviral diseases	Yellow fever	Virus	ZVB	Vectored	Flavivirus	Mosquito	Mammals (multispecies)	1	GL(M)M	Multiple logistic regression	8465	NA	Odds ratio	Linear	NA	4.22	2.05	8.71	95% CI	NA	<0.001	NA	increase	Abstract	10.1371/journal.pntd.0005897	Americas	13 endemic countries	NA	-15.8607	-60.9797	2000-2014	2017	1	1	Multivariable model OR; outcome is county-level presence of human cases; see Table 4. :contentReference[oaicite:2]{index=2}	PLoS Neglected Tropical Diseases	NA	new	NA	NA	NA
242	R595	X846	Precipitation	Human disease incidence	Incidence	Incidence	Annual precipitation (BIO12) 2763√¢¬Ä¬ì8233 mm (ref 3√¢¬Ä¬ì1,066 mm)	Arboviral diseases	Yellow fever	Virus	ZVB	Vectored	Flavivirus	Mosquito	Mammals (multispecies)	1	GL(M)M	Multiple logistic regression	8465	NA	Odds ratio	Linear	NA	2.34	1	5.53	95% CI	NA	<0.05	0.05	increase	Abstract	10.1371/journal.pntd.0005897	Americas	13 endemic countries	NA	-15.8607	-60.9797	2000-2014	2017	1	1	Multivariable model OR; outcome is county-level presence of human cases; see Table 4. :contentReference[oaicite:3]{index=3}	PLoS Neglected Tropical Diseases	NA	new	NA	NA	NA
242	R596	X847	Temperature	Human disease incidence	Incidence	Incidence	Annual mean temperature (BIO1) 14.4√¢¬Ä¬ì20.0 √Ç¬∞C vs. ref 3.0√¢¬Ä¬ì14.3 √Ç¬∞C	Arboviral diseases	Yellow fever	Virus	ZVB	Vectored	Flavivirus	Mosquito	Mammals (multispecies)	1	GL(M)M	Multiple logistic regression	8465	NA	Odds ratio	Linear	NA	4.12	1.51	11.27	95% CI	NA	<0.01	0.005	increase	Abstract	10.1371/journal.pntd.0005897	Americas	13 endemic countries	NA	-15.8607	-60.9797	2000-2014	2017	1	1	Multivariable model OR; outcome is county-level presence of human cases; see Table 4. :contentReference[oaicite:4]{index=4}	PLoS Neglected Tropical Diseases	NA	new	NA	NA	NA
242	R597	X848	Temperature	Human disease incidence	Incidence	Incidence	Annual mean temperature (BIO1) 20.1√¢¬Ä¬ì23.9 √Ç¬∞C vs 3.0√¢¬Ä¬ì14.3 √Ç¬∞C	Arboviral diseases	Yellow fever	Virus	ZVB	Vectored	Flavivirus	Mosquito	Mammals (multispecies)	1	GL(M)M	Multiple logistic regression	8465	NA	Odds ratio	Linear	NA	0.96	0.59	1.58	95% CI	NA	>0.05	0.9	decrease	Abstract	10.1371/journal.pntd.0005897	Americas	13 endemic countries	NA	-15.8607	-60.9797	2000-2014	2017	1	1	Multivariable model OR; outcome is county-level presence of human cases; see Table 4. :contentReference[oaicite:4]{index=4}	PLoS Neglected Tropical Diseases	NA	new	NA	NA	NA
242	R598	X849	Temperature	Human disease incidence	Incidence	Incidence	Annual mean temperature (BIO1) 24.0√¢¬Ä¬ì28.7 √Ç¬∞C vs 3.0√¢¬Ä¬ì14.3 √Ç¬∞C	Arboviral diseases	Yellow fever	Virus	ZVB	Vectored	Flavivirus	Mosquito	Mammals (multispecies)	1	GL(M)M	Multiple logistic regression	8465	NA	Odds ratio	Linear	NA	1.3	0.9	1.96	95% CI	NA	>0.05	0.15	increase	Abstract	10.1371/journal.pntd.0005897	Americas	13 endemic countries	NA	-15.8607	-60.9797	2000-2014	2017	1	1	Multivariable model OR; outcome is county-level presence of human cases; see Table 4. :contentReference[oaicite:4]{index=4}	PLoS Neglected Tropical Diseases	NA	new	NA	NA	NA
269	R856	X1107	Temperature	Human disease incidence	Cases	Human cases	Mean minimum temperature Jul√¢¬Ä¬ìSep (Q3) (√Ç¬∞C)	Arboviral diseases	West Nile Virus	Virus	ZVB	Vectored	Flavivirus	Mosquito	Birds	1	Other	Random Forest regression; leave-one-year-out CV	882	0	NA	Nonlinear	NA	NA	NA	NA	NA	NA	NA	NA	increase	Results	10.1371/journal.pone.0217854	North America	United States	New York;Connecticut (all counties)	41.5	-73.5	2000-2015 (CT); 2003-2015 (NY)	2019	1	0	Direction from partial-dependence/contour results; no per-degree coefficient reported. N.value per Table 3 (All Counties). Coordinates are an approximate centroid for NY/CT region.	PLOS ONE	NA	new	NA	NA	NA
269	R857	X1108	Temperature	Human disease incidence	Cases	Human cases	Mean minimum temperature Jul√¢¬Ä¬ìSep (Q3) (√Ç¬∞C)	Arboviral diseases	West Nile Virus	Virus	ZVB	Vectored	Flavivirus	Mosquito	Birds	1	Other	Random Forest regression; leave-one-year-out CV	206	0	NA	Nonlinear	NA	NA	NA	NA	NA	NA	NA	NA	increase	Results	10.1371/journal.pone.0217854	North America	United States	New York;Connecticut (counties with mosquito surveillance)	41.5	-73.5	2000-2015 (CT); 2003-2015 (NY)	2019	1	0	Direction from partial-dependence/contour results; no per-degree coefficient reported. N.value per Table 3 (Subset). Coordinates are an approximate centroid for NY/CT region.	PLOS ONE	NA	new	NA	NA	NA
120	R281	X454	Humidity	Human seroprevalence	Cases	Cases	Monthly mean relative	Arboviral diseases	Japanese encephalitis	Virus	ZVB	Vectored	Flavivirus	Mosquito	Birds	1	Correlation	Spearman rank correlation	96	NA	Correlation coefficient	Linear	NA	-0.381	-0.881	0.522	95% Confidence	NA	>0.05	0.399	decrease	Abstract	10.5897/JPHE2013.0597	Asia	India	Kurnool	15.8104	78.0403	2001-2006	2014	1	NA	Exploring JE via vectors so may have to investigate, n-value is number of months of study	Journal of Public Health and Epidemiology	NA	NA	200	78.0403	15.8104
120	R280	X453	Precipitation	Human seroprevalence	Cases	Cases	Monthly total	Arboviral diseases	Japanese encephalitis	Virus	ZVB	Vectored	Flavivirus	Mosquito	Birds	1	Correlation	Spearman rank correlation	96	NA	Correlation coefficient	Linear	NA	-0.152	-0.812	0.679	95% Confidence	NA	>0.05	0.745	decrease	Abstract	10.5897/JPHE2013.0597	Asia	India	Kurnool	15.8104	78.0403	2001-2006	2014	1	NA	Exploring JE via vectors so may have to investigate, n-value is number of months of study	Journal of Public Health and Epidemiology	NA	NA	200	78.0403	15.8104
120	R279	X452	Temperature	Human seroprevalence	Cases	Cases	Monthly maximum	Arboviral diseases	Japanese encephalitis	Virus	ZVB	Vectored	Flavivirus	Mosquito	Birds	1	Correlation	Spearman rank correlation	96	NA	Correlation coefficient	Linear	NA	0.372	-0.529	0.879	95% Confidence	NA	>0.05	0.411	increase	Abstract	10.5897/JPHE2013.0597	Asia	India	Kurnool	15.8104	78.0403	2001-2006	2014	1	NA	Exploring JE via vectors so may have to investigate, n-value is number of months of study	Journal of Public Health and Epidemiology	NA	NA	200	78.0403	15.8104
127	R305	X479	Temperature	Human disease incidence	Cases	Incidence rates	Spring deviation	Hantaviral diseases	Nephropathia epidemica	Virus	Z	Non-vectored	Hantavirus	NA	Rodents	1	GL(M)M	Multivariate poisson regression	84	NA	Risk ratio	Linear	0.75	1.7	1.11	2.61	95% Confidence	NA	<0.05	0.0156	increase	Discussion	10.3201/eid1507.081413	Europe	Germany	Baden-Wurttemberg	48.6019	9.01282	2001-2007	2009	1	NA	N-value is number of months of study, Deviations from the perennial average of 1961-1991	Emerging Infectious Diseases	4.568	g	200	9.01282	48.6019
127	R306	X480	Temperature	Human disease incidence	Cases	Incidence rates	Winter deviation	Hantaviral diseases	Nephropathia epidemica	Virus	Z	Non-vectored	Hantavirus	NA	Rodents	1	GL(M)M	Multivariate poisson regression	84	NA	Risk ratio	Linear	0.75	4.49	2.86	7.06	95% Confidence	NA	<0.0001	NA	increase	Discussion	10.3201/eid1507.081413	Europe	Germany	Baden-Wurttemberg	48.6019	9.01282	2001-2007	2009	1	NA	N-value is number of months of study, Deviations from the perennial average of 1961-1991	Emerging Infectious Diseases	4.568	g	200	9.01282	48.6019
14	R23	X46	Temperature	Human disease incidence	Cases	Monthly cases	Monthly mean	Hantaviral diseases	Haemorrhagic fever with renal syndrome	Virus	Z	Non-vectored	Hantavirus	NA	Rodents	1	Correlation	Cross-correlation analysis	96	NA	Correlation coefficient	Linear	NA	-0.36	NA	NA	NA	NA	<0.05	NA	decrease	Abstract	10.4269/ajtmh.12-0473	Asia	China	Heilongjiang	45.8116	126.547	2001-2009	2013	1	NA	N-value is the number of months in the study, cases and weather across province are aggregated monthly	American Journal of Tropical Medicine and Hygiene	2.106	NA	4	126.547	45.8116
14	R24	X47	Precipitation	Human disease incidence	Cases	Monthly cases	Monthly mean	Hantaviral diseases	Haemorrhagic fever with renal syndrome	Virus	Z	Non-vectored	Hantavirus	NA	Rodents	1	Correlation	Cross-correlation analysis	96	NA	Correlation coefficient	Linear	NA	-0.28	NA	NA	NA	NA	<0.05	NA	decrease	Abstract	10.4269/ajtmh.12-0473	Asia	China	Heilongjiang	45.8116	126.547	2001-2009	2013	1	NA	N-value is the number of months in the study, cases and weather across province are aggregated monthly	American Journal of Tropical Medicine and Hygiene	2.106	NA	4	126.547	45.8116
14	R25	X48	Humidity	Human disease incidence	Cases	Monthly cases	Monthly relative	Hantaviral diseases	Haemorrhagic fever with renal syndrome	Virus	Z	Non-vectored	Hantavirus	NA	Rodents	1	(S)ARIMA	Seasonal autoregressive integrated moving average models	96	NA	Unstandardised coefficient	Linear	0.83	-0.01	-0.016	-0.004	95% Confidence	NA	<0.01	0.002	decrease	Abstract	10.4269/ajtmh.12-0473	Asia	China	Heilongjiang	45.8116	126.547	2001-2009	2013	1	1	N-value is the number of months in the study, cases and weather across province are aggregated monthly	American Journal of Tropical Medicine and Hygiene	2.106	g	16	126.547	45.8116
14	R26	X49	Temperature	Human disease incidence	Cases	Monthly cases	Monthly maximum	Hantaviral diseases	Haemorrhagic fever with renal syndrome	Virus	Z	Non-vectored	Hantavirus	NA	Rodents	1	(S)ARIMA	Seasonal autoregressive integrated moving average models	96	NA	Unstandardised coefficient	Linear	0.83	0.082	0.027	0.137	95% Confidence	NA	<0.01	0.004	increase	Abstract	10.4269/ajtmh.12-0474	Asia	China	Heilongjiang	45.8116	126.547	2001-2009	2013	1	2	N-value is the number of months in the study, cases and weather across province are aggregated monthly	American Journal of Tropical Medicine and Hygiene	2.106	g	16	126.547	45.8116
166	R424	X623	Humidity	Human disease incidence	Incidence	Cases	Weekly mean minimum relative	Leptospirosis	Leptospirosis	Bacteria	Z	Non-vectored	Leptospira	NA	Rodents	1	GL(M)M	Poisson regression	417	NA	Percent change	Linear	NA	-4	-6	-1.9	95% Confidence	NA	<0.05	NA	decrease	Abstract	10.1186/s12879-017-2506-6	Asia	South Korea	NA	NA	NA	2001-2009	2017	1	NA	N-value is number of weeks of study	BMC Infectious Diseases	3.147	g	200	127.025	37.5326
166	R420	X619	Precipitation	Human disease incidence	Incidence	Cases	Weekly mean	Hantaviral diseases	Haemorrhagic fever with renal syndrome	Virus	Z	Non-vectored	Hantavirus	NA	Rodents	1	GL(M)M	Poisson regression	96	NA	Percent change	Linear	NA	-2.4	-3.2	-1.5	95% Confidence	NA	<0.05	NA	decrease	Abstract	10.1186/s12879-017-2506-6	Asia	South Korea	NA	NA	NA	2001-2009	2017	1	NA	N-value is number of months of study	BMC Infectious Diseases	3.147	g	14	127.025	37.5326
166	R421	X620	Humidity	Human disease incidence	Incidence	Cases	Weekly mean minimum relative	Hantaviral diseases	Haemorrhagic fever with renal syndrome	Virus	Z	Non-vectored	Hantavirus	NA	Rodents	1	GL(M)M	Poisson regression	96	NA	Percent change	Linear	NA	-2.3	-3.3	-1.3	95% Confidence	NA	<0.05	NA	decrease	Abstract	10.1186/s12879-017-2506-6	Asia	South Korea	NA	NA	NA	2001-2009	2017	1	1	N-value is number of months of study	BMC Infectious Diseases	3.147	g	14	127.025	37.5326
166	R423	X622	Precipitation	Human disease incidence	Incidence	Cases	Weekly mean	Leptospirosis	Leptospirosis	Bacteria	Z	Non-vectored	Leptospira	NA	Rodents	1	GL(M)M	Poisson regression	417	NA	Percent change	Linear	NA	2	1.2	2.8	95% Confidence	NA	<0.05	NA	increase	Abstract	10.1186/s12879-017-2506-6	Asia	South Korea	NA	NA	NA	2001-2009	2017	1	6	N-value is number of weeks of study	BMC Infectious Diseases	3.147	g	200	127.025	37.5326
166	R419	X618	Temperature	Human disease incidence	Incidence	Cases	Weekly minimum	Hantaviral diseases	Haemorrhagic fever with renal syndrome	Virus	Z	Non-vectored	Hantavirus	NA	Rodents	1	GL(M)M	Poisson regression	96	NA	Percent change	Linear	NA	8.8	7.1	10.5	95% Confidence	NA	<0.05	NA	increase	Abstract	10.1186/s12879-017-2506-6	Asia	South Korea	NA	NA	NA	2001-2009	2017	1	NA	N-value is number of months of study	BMC Infectious Diseases	3.147	g	14	127.025	37.5326
166	R422	X621	Temperature	Human disease incidence	Incidence	Cases	Weekly minimum	Leptospirosis	Leptospirosis	Bacteria	Z	Non-vectored	Leptospira	NA	Rodents	1	GL(M)M	Poisson regression	417	NA	Percent change	Linear	NA	13.1	9.4	16.9	95% Confidence	NA	<0.05	NA	increase	Abstract	10.1186/s12879-017-2506-6	Asia	South Korea	NA	NA	NA	2001-2009	2017	1	NA	N-value is number of weeks of study	BMC Infectious Diseases	3.147	g	200	127.025	37.5326
6	R11	X17	Temperature	Human disease incidence	Cases	Monthly cases	mean	Hantaviral diseases	Haemorrhagic fever with renal syndrome	Virus	Z	Non-vectored	Hantavirus	NA	Rodents	1	GL(M)M	Multivariate poisson regression	108	NA	Relative risk	Linear	NA	1.022	1.013	1.032	95% Confidence	NA	<0.001	NA	increase	Discussion	10.1186/1471-2458-13-347	Asia	South Korea	NA	37.5326	127.025	2001-2010	2013	1	1	N-value is number of months of study	BMC Public Health	3.389	g	200	127.025	37.5326
6	R12	X18	Precipitation	Human disease incidence	Cases	Monthly cases	cumulative	Hantaviral diseases	Haemorrhagic fever with renal syndrome	Virus	Z	Non-vectored	Hantavirus	NA	Rodents	1	GL(M)M	Multivariate poisson regression	108	NA	Relative risk	Linear	NA	1.022	1.018	1.026	95% Confidence	NA	<0.001	NA	increase	Discussion	10.1186/1471-2458-13-347	Asia	South Korea	NA	37.5326	127.025	2001-2010	2013	1	3	N-value is number of months of study, cumulative = mm/1000	BMC Public Health	3.389	g	200	127.025	37.5326
6	R13	X19	Humidity	Human disease incidence	Cases	Monthly cases	relative	Hantaviral diseases	Haemorrhagic fever with renal syndrome	Virus	Z	Non-vectored	Hantavirus	NA	Rodents	1	GL(M)M	Multivariate poisson regression	108	NA	Relative risk	Linear	NA	1.102	1.094	1.11	95% Confidence	NA	<0.001	NA	increase	Discussion	10.1186/1471-2458-13-347	Asia	South Korea	NA	37.5326	127.025	2001-2010	2013	1	4	N-value is number of months of study, cumulative = mm/100	BMC Public Health	3.389	g	200	127.025	37.5326
129	R312	X486	Precipitation	Human disease incidence	Incidence	Incidence	Monthly total	Rickettsioses	Scrub typhus	Bacteria	ZVB	Vectored	Rickettsia	Mite	Mammals (multispecies)	1	Correlation	Pearson correlation	144	NA	Correlation coefficient	Linear	NA	-0.27	NA	NA	NA	NA	<0.05	NA	decrease	Discussion	10.3390/ijerph120707254	Asia	South Korea	NA	NA	NA	2001-2010	2015	1	NA	N-value was the number of months in study where meteorological data was averaged	International Journal of Environmental Research and Public Health	3.531	NA	200	127.025	37.5326
129	R311	X485	Temperature	Human disease incidence	Incidence	Incidence	Monthly mean	Rickettsioses	Scrub typhus	Bacteria	ZVB	Vectored	Rickettsia	Mite	Mammals (multispecies)	1	Correlation	Pearson correlation	144	NA	Correlation coefficient	Linear	NA	-0.15	NA	NA	NA	NA	>0.05	NA	decrease	Discussion	10.3390/ijerph120707254	Asia	South Korea	NA	NA	NA	2001-2010	2015	1	NA	N-value was the number of months in study where meteorological data was averaged	International Journal of Environmental Research and Public Health	3.531	NA	200	127.025	37.5326
129	R313	X487	Humidity	Human disease incidence	Incidence	Incidence	Monthly mean relative	Rickettsioses	Scrub typhus	Bacteria	ZVB	Vectored	Rickettsia	Mite	Mammals (multispecies)	1	Correlation	Pearson correlation	144	NA	Correlation coefficient	Linear	NA	0.04	NA	NA	NA	NA	>0.05	NA	increase	Discussion	10.3390/ijerph120707254	Asia	South Korea	NA	NA	NA	2001-2010	2015	1	NA	N-value was the number of months in study where meteorological data was averaged	International Journal of Environmental Research and Public Health	3.531	NA	200	127.025	37.5326
129	R314	X489	Precipitation	Human disease incidence	Incidence	Incidence	Monthly total	Rickettsioses	Scrub typhus	Bacteria	ZVB	Vectored	Rickettsia	Mite	Mammals (multispecies)	1	Causal	Granger causality test	144	NA	F-statistic	Linear	NA	6.14	NA	NA	NA	NA	>0.05	NA	no change	NA	10.3390/ijerph120707254	Asia	South Korea	NA	NA	NA	2001-2010	2015	1	6	N-value was the number of months in study where meteorological data was averaged	International Journal of Environmental Research and Public Health	3.531	g	3	127.025	37.5326
129	R315	X490	Humidity	Human disease incidence	Incidence	Incidence	Monthly mean relative	Rickettsioses	Scrub typhus	Bacteria	ZVB	Vectored	Rickettsia	Mite	Mammals (multispecies)	1	Causal	Granger causality test	144	NA	F-statistic	Linear	NA	7.81	NA	NA	NA	NA	>0.05	NA	no change	NA	10.3390/ijerph120707254	Asia	South Korea	NA	NA	NA	2001-2010	2015	1	4	N-value was the number of months in study where meteorological data was averaged	International Journal of Environmental Research and Public Health	3.531	g	106	127.025	37.5326
114	R260	X430	Humidity	Human disease incidence	Cases	Cases	Monthly relative	Hantaviral diseases	Hantavirus pulmonary syndrome	Virus	Z	Non-vectored	Hantavirus	NA	Rodents	1	Correlation	Cross-correlation analysis	144	NA	Correlation coefficient	Linear	NA	-0.311	NA	NA	NA	NA	<0.05	NA	decrease	Results	10.1371/journal.pntd.0002779	South America	Chile	NA	NA	NA	2001-2012	2014	1	1	N-value is number of months of study	PLOS neglected tropical diseases	4.548	NA	62	-71.543	-35.675
114	R258	X428	Temperature	Human disease incidence	Cases	Cases	Monthly mean maximum	Hantaviral diseases	Hantavirus pulmonary syndrome	Virus	Z	Non-vectored	Hantavirus	NA	Rodents	1	Correlation	Cross-correlation analysis	144	NA	Correlation coefficient	Linear	NA	-0.187	NA	NA	NA	NA	<0.05	NA	decrease	Results	10.1371/journal.pntd.0002779	South America	Chile	NA	NA	NA	2001-2012	2014	1	4	N-value is number of months of study	PLOS neglected tropical diseases	4.548	NA	62	-71.543	-35.675
114	R259	X429	Precipitation	Human disease incidence	Cases	Cases	Monthly total	Hantaviral diseases	Hantavirus pulmonary syndrome	Virus	Z	Non-vectored	Hantavirus	NA	Rodents	1	Correlation	Cross-correlation analysis	144	NA	Correlation coefficient	Linear	0.493	0.175	NA	NA	NA	NA	<0.05	NA	increase	Results	10.1371/journal.pntd.0002779	South America	Chile	NA	NA	NA	2001-2012	2014	1	1	N-value is number of months of study	PLOS neglected tropical diseases	4.548	NA	62	-71.543	-35.675
173	R444	X656	Temperature	Human disease incidence	Cases	Hospitalisation rates	Annual mean	Echinococcoses	Cystic echinococcosis	Parasite	Z	Non-vectored	Echinocococcus	NA	Livestock	1	GL(M)M	Negative binomial regression	180	NA	Hospitilisation rate ratio	Linear	NA	0.7	0.6	0.82	95% Confidence	NA	<0.05	NA	decrease	Abstract	https://doi.org/10.1371/journal.pntd.0005911	South America	Chile	NA	NA	NA	2001-2012	2017	1	NA	N-value is the number of regions studied*number of years of climatic factors considered	PLOS neglected tropical diseases	4.548	g	200	-71.543	-35.675
100	R200	X366	Humidity	Human disease incidence	Cases	Hospital admissions	Daily mean relative	Arboviral diseases	Japanese encephalitis	Virus	ZVB	Vectored	Flavivirus	Mosquito	Birds	1	GL(M)M	Generalised additive model	2764	NA	Relative risk	Linear	NA	0.988	0.979	0.998	95% Confidence	NA	<0.05	NA	decrease	Abstract	https://doi.org/10.1016/j.actatropica.2020.105701	Asia	India	Gorakhpur	26.7522	83.3788	2001-2016	2020	1	NA	Can't access	Acta Tropica	3.074	g	200	83.3788	26.7522
100	R199	X365	Precipitation	Human disease incidence	Cases	Hospital admissions	Daily total	Arboviral diseases	Japanese encephalitis	Virus	ZVB	Vectored	Flavivirus	Mosquito	Birds	1	GL(M)M	Generalised additive model	2764	NA	Relative risk	Linear	NA	1.003	1	1.006	95% Confidence	NA	<0.05	NA	increase	Abstract	https://doi.org/10.1016/j.actatropica.2020.105701	Asia	India	Gorakhpur	26.7522	83.3788	2001-2016	2020	1	NA	Can't access	Acta Tropica	3.074	g	200	83.3788	26.7522
100	R198	X364	Temperature	Human disease incidence	Cases	Hospital admissions	Daily mean	Arboviral diseases	Japanese encephalitis	Virus	ZVB	Vectored	Flavivirus	Mosquito	Birds	1	GL(M)M	Generalised additive model	2764	NA	Relative risk	Linear	NA	1.067	1.006	1.132	95% Confidence	NA	<0.05	NA	increase	Abstract	https://doi.org/10.1016/j.actatropica.2020.105701	Asia	India	Gorakhpur	26.7522	83.3788	2001-2016	2020	1	0.33333	Can't access	Acta Tropica	3.074	g	200	83.3788	26.7522
153	R398	X585	Temperature	Human outbreak occurrence	Abundance	Annual number spillover events	Winter mean	Henipaviral diseases	Nipah virus	Virus	Z	Non-vectored	Henipavirus	NA	Bats	1	Correlation	Pearson correlation	183	NA	Correlation coefficient	Linear	0.53	-0.632	NA	NA	NA	NA	<0.01	NA	decrease	Discussion	https://doi.org/10.3390/v13020169	Asia	Bangladesh	NA	NA	NA	2001-2018	2021	1	NA	NA	MDPI Viruses	4.975	NA	27	90.3563	23.685
153	R590	X783	Precipitation	Human outbreak occurrence	Cases	Number of outbreak events	Winter total	Henipaviral diseases	Nipah virus	Virus	Z	Non-vectored	Henipavirus	NA	Bats	1	GL(M)M	Generalised linear model	183	NA	NA	Non-linear	NA	NA	NA	NA	NA	NA	>0.05	NA	NA	Results	https://doi.org/10.3390/v13020169	Asia	Bangladesh	NA	NA	NA	2001-2018	2021	1	NA	NA	MDPI Viruses	4.975	NA	NA	90.3563	23.685
153	R588	X781	Temperature	Human outbreak occurrence	Cases	Number of outbreak events	Winter mean	Henipaviral diseases	Nipah virus	Virus	Z	Non-vectored	Henipavirus	NA	Bats	1	GL(M)M	Generalised linear model	183	NA	NA	Non-linear	NA	NA	NA	NA	NA	NA	NA	NA	NA	Results	https://doi.org/10.3390/v13020169	Asia	Bangladesh	NA	NA	NA	2001-2018	2021	1	NA	NA	MDPI Viruses	4.975	NA	NA	90.3563	23.685
153	R589	X782	Precipitation	Human outbreak occurrence	Cases	Number of outbreak areas	Winter total	Henipaviral diseases	Nipah virus	Virus	Z	Non-vectored	Henipavirus	NA	Bats	1	GL(M)M	Generalised linear model	183	NA	NA	Non-linear	NA	NA	NA	NA	NA	NA	>0.05	NA	NA	Results	https://doi.org/10.3390/v13020169	Asia	Bangladesh	NA	NA	NA	2001-2018	2021	1	NA	NA	MDPI Viruses	4.975	NA	NA	90.3563	23.685
153	R587	X780	Temperature	Human outbreak occurrence	Cases	Number of outbreak areas	Winter mean	Henipaviral diseases	Nipah virus	Virus	Z	Non-vectored	Henipavirus	NA	Bats	1	GL(M)M	Generalised linear model	183	NA	NA	Non-linear	NA	NA	NA	NA	NA	NA	NA	NA	NA	Results	https://doi.org/10.3390/v13020169	Asia	Bangladesh	NA	NA	NA	2001-2018	2021	1	NA	NA	MDPI Viruses	4.975	NA	NA	90.3563	23.685
251	R693	X944	Precipitation	Human disease incidence	Incidence	Relative risk (RR)	Annual precipitation (cm) previous year 2001; county-level; Bayesian CAR model with UH and CH	Arboviral diseases	West Nile Virus	Virus	ZVB	Vectored	Flavivirus	Mosquito	Birds	1	GL(M)M	Bayesian hierarchical Poisson CAR model (c+Precip+UH+CH)	82	0	Beta coefficient	Linear	NA	-0.005	-0.02	0.008	95% CI	NA	NA	NA	decrease	Results	10.1186/1471-2334-10-38	North America	USA	Mississippi	33	-89.8	2001-2002	2010	1	12	RR modeled using expected counts via SMR; precipitation from stations with kriging for 9 counties; N equals number of counties; coordinates are Mississippi centroid approximated; inverse relationship stated in Results; effect per 1 cm.	BMC Infectious Diseases	NA	new	NA	NA	NA
251	R694	X945	Precipitation	Human disease incidence	Incidence	Relative risk (RR)	Annual precipitation (cm) previous year; effect per 10 cm increase	Arboviral diseases	West Nile Virus	Virus	ZVB	Vectored	Flavivirus	Mosquito	Birds	10	GL(M)M	Derived from Bayesian CAR model predictions	82	0	Percent change	Linear	NA	-1	NA	NA	NA	NA	NA	NA	decrease	Results	10.1186/1471-2334-10-38	North America	USA	Mississippi	33	-89.8	2001-2002	2010	1	12	Authors report that a 10 cm increase in annual precipitation led to ~10% decrease in predicted RR; same dataset/model as R001; centroid and N as above.	BMC Infectious Diseases	NA	new	NA	NA	NA
258	R710	X961	Temperature	Human disease incidence	Incidence	Cases	Mean daily temperature (√Ç¬∞C); 2-weekly lag groups (Lag0=0 weeks; Lag1=2 weeks; Lag2=4 weeks; Lag3=6 weeks; Lag4=8 weeks)	Arboviral diseases	West Nile Virus	Virus	ZVB	Vectored	Flavivirus	Mosquito	Birds	1	Correlation	Spearman rank correlation	NA	0	Correlation coefficient	Linear	NA	0.56	NA	NA	NA	NA	<0.01	0	increase	Results (Table 1)	10.1007/s10393-007-0150-0	Asia	Israel	North	33.15	35.58	2001-2005	2008	1	0	Spearman r between mean daily temperature and WNF cases; N not reported; centroid coords estimated; bivariate unadjusted correlation.	EcoHealth	NA	new	NA	NA	NA
258	R711	X962	Temperature	Human disease incidence	Incidence	Cases	Mean daily temperature (√Ç¬∞C); 2-weekly lag groups (Lag0=0 weeks; Lag1=2 weeks; Lag2=4 weeks; Lag3=6 weeks; Lag4=8 weeks)	Arboviral diseases	West Nile Virus	Virus	ZVB	Vectored	Flavivirus	Mosquito	Birds	1	Correlation	Spearman rank correlation	NA	0	Correlation coefficient	Linear	NA	0.62	NA	NA	NA	NA	<0.01	0	increase	Results (Table 1)	10.1007/s10393-007-0150-0	Asia	Israel	North	33.15	35.58	2001-2005	2008	1	0.5	Spearman r between mean daily temperature and WNF cases (Lag1 = 2 weeks); N not reported; centroid coords estimated.	EcoHealth	NA	new	NA	NA	NA
258	R712	X963	Temperature	Human disease incidence	Incidence	Cases	Mean daily temperature (√Ç¬∞C); 2-weekly lag groups (Lag0=0 weeks; Lag1=2 weeks; Lag2=4 weeks; Lag3=6 weeks; Lag4=8 weeks)	Arboviral diseases	West Nile Virus	Virus	ZVB	Vectored	Flavivirus	Mosquito	Birds	1	Correlation	Spearman rank correlation	NA	0	Correlation coefficient	Linear	NA	0.62	NA	NA	NA	NA	<0.01	0	increase	Results (Table 1)	10.1007/s10393-007-0150-0	Asia	Israel	North	33.15	35.58	2001-2005	2008	1	1	Spearman r between mean daily temperature and WNF cases (Lag2 = 4 weeks); N not reported; centroid coords estimated.	EcoHealth	NA	new	NA	NA	NA
258	R713	X964	Temperature	Human disease incidence	Incidence	Cases	Mean daily temperature (√Ç¬∞C); 2-weekly lag groups (Lag0=0 weeks; Lag1=2 weeks; Lag2=4 weeks; Lag3=6 weeks; Lag4=8 weeks)	Arboviral diseases	West Nile Virus	Virus	ZVB	Vectored	Flavivirus	Mosquito	Birds	1	Correlation	Spearman rank correlation	NA	0	Correlation coefficient	Linear	NA	0.51	NA	NA	NA	NA	<0.05	0.01	increase	Results (Table 1)	10.1007/s10393-007-0150-0	Asia	Israel	North	33.15	35.58	2001-2005	2008	1	1.5	Spearman r between mean daily temperature and WNF cases (Lag3 = 6 weeks); N not reported; centroid coords estimated.	EcoHealth	NA	new	NA	NA	NA
258	R714	X965	Temperature	Human disease incidence	Incidence	Cases	Mean daily temperature (√Ç¬∞C); 2-weekly lag groups (Lag0=0 weeks; Lag1=2 weeks; Lag2=4 weeks; Lag3=6 weeks; Lag4=8 weeks)	Arboviral diseases	West Nile Virus	Virus	ZVB	Vectored	Flavivirus	Mosquito	Birds	1	Correlation	Spearman rank correlation	NA	0	Correlation coefficient	Linear	NA	0.36	NA	NA	NA	NA	>0.05	0.08	increase	Results (Table 1)	10.1007/s10393-007-0150-0	Asia	Israel	North	33.15	35.58	2001-2005	2008	1	2	Spearman r between mean daily temperature and WNF cases (Lag4 = 8 weeks); N not reported; centroid coords estimated.	EcoHealth	NA	new	NA	NA	NA
258	R715	X966	Temperature	Human disease incidence	Incidence	Cases	Mean daily temperature (√Ç¬∞C); 2-weekly lag groups (Lag0=0 weeks; Lag1=2 weeks; Lag2=4 weeks; Lag3=6 weeks; Lag4=8 weeks)	Arboviral diseases	West Nile Virus	Virus	ZVB	Vectored	Flavivirus	Mosquito	Birds	1	Correlation	Spearman rank correlation	NA	0	Correlation coefficient	Linear	NA	0.46	NA	NA	NA	NA	<0.05	0.01	increase	Results (Table 1)	10.1007/s10393-007-0150-0	Asia	Israel	Hadera district	32.45	34.92	2001-2005	2008	1	0	Spearman r between mean daily temperature and WNF cases; N not reported; centroid coords estimated; bivariate unadjusted correlation.	EcoHealth	NA	new	NA	NA	NA
258	R716	X967	Temperature	Human disease incidence	Incidence	Cases	Mean daily temperature (√Ç¬∞C); 2-weekly lag groups (Lag0=0 weeks; Lag1=2 weeks; Lag2=4 weeks; Lag3=6 weeks; Lag4=8 weeks)	Arboviral diseases	West Nile Virus	Virus	ZVB	Vectored	Flavivirus	Mosquito	Birds	1	Correlation	Spearman rank correlation	NA	0	Correlation coefficient	Linear	NA	0.59	NA	NA	NA	NA	<0.01	0	increase	Results (Table 1)	10.1007/s10393-007-0150-0	Asia	Israel	Hadera district	32.45	34.92	2001-2005	2008	1	0.5	Spearman r between mean daily temperature and WNF cases (Lag1 = 2 weeks); N not reported; centroid coords estimated.	EcoHealth	NA	new	NA	NA	NA
258	R717	X968	Temperature	Human disease incidence	Incidence	Cases	Mean daily temperature (√Ç¬∞C); 2-weekly lag groups (Lag0=0 weeks; Lag1=2 weeks; Lag2=4 weeks; Lag3=6 weeks; Lag4=8 weeks)	Arboviral diseases	West Nile Virus	Virus	ZVB	Vectored	Flavivirus	Mosquito	Birds	1	Correlation	Spearman rank correlation	NA	0	Correlation coefficient	Linear	NA	0.62	NA	NA	NA	NA	<0.01	0	increase	Results (Table 1)	10.1007/s10393-007-0150-0	Asia	Israel	Hadera district	32.45	34.92	2001-2005	2008	1	1	Spearman r between mean daily temperature and WNF cases (Lag2 = 4 weeks); N not reported; centroid coords estimated.	EcoHealth	NA	new	NA	NA	NA
258	R718	X969	Temperature	Human disease incidence	Incidence	Cases	Mean daily temperature (√Ç¬∞C); 2-weekly lag groups (Lag0=0 weeks; Lag1=2 weeks; Lag2=4 weeks; Lag3=6 weeks; Lag4=8 weeks)	Arboviral diseases	West Nile Virus	Virus	ZVB	Vectored	Flavivirus	Mosquito	Birds	1	Correlation	Spearman rank correlation	NA	0	Correlation coefficient	Linear	NA	0.45	NA	NA	NA	NA	<0.05	0.01	increase	Results (Table 1)	10.1007/s10393-007-0150-0	Asia	Israel	Hadera district	32.45	34.92	2001-2005	2008	1	1.5	Spearman r between mean daily temperature and WNF cases (Lag3 = 6 weeks); N not reported; centroid coords estimated.	EcoHealth	NA	new	NA	NA	NA
258	R719	X970	Temperature	Human disease incidence	Incidence	Cases	Mean daily temperature (√Ç¬∞C); 2-weekly lag groups (Lag0=0 weeks; Lag1=2 weeks; Lag2=4 weeks; Lag3=6 weeks; Lag4=8 weeks)	Arboviral diseases	West Nile Virus	Virus	ZVB	Vectored	Flavivirus	Mosquito	Birds	1	Correlation	Spearman rank correlation	NA	0	Correlation coefficient	Linear	NA	0.24	NA	NA	NA	NA	>0.05	0.18	increase	Results (Table 1)	10.1007/s10393-007-0150-0	Asia	Israel	Hadera district	32.45	34.92	2001-2005	2008	1	2	Spearman r between mean daily temperature and WNF cases (Lag4 = 8 weeks); N not reported; centroid coords estimated.	EcoHealth	NA	new	NA	NA	NA
258	R720	X971	Temperature	Human disease incidence	Incidence	Cases	Mean daily temperature (√Ç¬∞C); 2-weekly lag groups (Lag0=0 weeks; Lag1=2 weeks; Lag2=4 weeks; Lag3=6 weeks; Lag4=8 weeks)	Arboviral diseases	West Nile Virus	Virus	ZVB	Vectored	Flavivirus	Mosquito	Birds	1	Correlation	Spearman rank correlation	NA	0	Correlation coefficient	Linear	NA	0.27	NA	NA	NA	NA	>0.05	0.13	increase	Results (Table 1)	10.1007/s10393-007-0150-0	Asia	Israel	Tel Aviv metropolis	32.08	34.78	2001-2005	2008	1	0	Spearman r between mean daily temperature and WNF cases; N not reported; centroid coords estimated; bivariate unadjusted correlation.	EcoHealth	NA	new	NA	NA	NA
258	R721	X972	Temperature	Human disease incidence	Incidence	Cases	Mean daily temperature (√Ç¬∞C); 2-weekly lag groups (Lag0=0 weeks; Lag1=2 weeks; Lag2=4 weeks; Lag3=6 weeks; Lag4=8 weeks)	Arboviral diseases	West Nile Virus	Virus	ZVB	Vectored	Flavivirus	Mosquito	Birds	1	Correlation	Spearman rank correlation	NA	0	Correlation coefficient	Linear	NA	0.24	NA	NA	NA	NA	>0.05	0.18	increase	Results (Table 1)	10.1007/s10393-007-0150-0	Asia	Israel	Tel Aviv metropolis	32.08	34.78	2001-2005	2008	1	0.5	Spearman r between mean daily temperature and WNF cases (Lag1 = 2 weeks); N not reported; centroid coords estimated.	EcoHealth	NA	new	NA	NA	NA
258	R722	X973	Temperature	Human disease incidence	Incidence	Cases	Mean daily temperature (√Ç¬∞C); 2-weekly lag groups (Lag0=0 weeks; Lag1=2 weeks; Lag2=4 weeks; Lag3=6 weeks; Lag4=8 weeks)	Arboviral diseases	West Nile Virus	Virus	ZVB	Vectored	Flavivirus	Mosquito	Birds	1	Correlation	Spearman rank correlation	NA	0	Correlation coefficient	Linear	NA	0.3	NA	NA	NA	NA	>0.05	0.09	increase	Results (Table 1)	10.1007/s10393-007-0150-0	Asia	Israel	Tel Aviv metropolis	32.08	34.78	2001-2005	2008	1	1	Spearman r between mean daily temperature and WNF cases (Lag2 = 4 weeks); N not reported; centroid coords estimated.	EcoHealth	NA	new	NA	NA	NA
258	R723	X974	Temperature	Human disease incidence	Incidence	Cases	Mean daily temperature (√Ç¬∞C); 2-weekly lag groups (Lag0=0 weeks; Lag1=2 weeks; Lag2=4 weeks; Lag3=6 weeks; Lag4=8 weeks)	Arboviral diseases	West Nile Virus	Virus	ZVB	Vectored	Flavivirus	Mosquito	Birds	1	Correlation	Spearman rank correlation	NA	0	Correlation coefficient	Linear	NA	0.31	NA	NA	NA	NA	>0.05	0.08	increase	Results (Table 1)	10.1007/s10393-007-0150-0	Asia	Israel	Tel Aviv metropolis	32.08	34.78	2001-2005	2008	1	1.5	Spearman r between mean daily temperature and WNF cases (Lag3 = 6 weeks); N not reported; centroid coords estimated.	EcoHealth	NA	new	NA	NA	NA
258	R724	X975	Temperature	Human disease incidence	Incidence	Cases	Mean daily temperature (√Ç¬∞C); 2-weekly lag groups (Lag0=0 weeks; Lag1=2 weeks; Lag2=4 weeks; Lag3=6 weeks; Lag4=8 weeks)	Arboviral diseases	West Nile Virus	Virus	ZVB	Vectored	Flavivirus	Mosquito	Birds	1	Correlation	Spearman rank correlation	NA	0	Correlation coefficient	Linear	NA	0.28	NA	NA	NA	NA	>0.05	0.12	increase	Results (Table 1)	10.1007/s10393-007-0150-0	Asia	Israel	Tel Aviv metropolis	32.08	34.78	2001-2005	2008	1	2	Spearman r between mean daily temperature and WNF cases (Lag4 = 8 weeks); N not reported; centroid coords estimated.	EcoHealth	NA	new	NA	NA	NA
164n	R861	X1112	Temperature	Human disease incidence	Incidence	Incidence per 1000	Mean temperature in December (√Ç¬∞C; prior year)	Arboviral diseases	West Nile Virus	Virus	ZVB	Vectored	Flavivirus	Mosquito	Birds	1	Correlation	Spearman rank correlation	12	0	Correlation coefficient	Linear	NA	0.31	NA	NA	NA	NA	>0.05	0.32	increase	Results; Table 3	10.3390/ijerph110201211	Europe	Russia	Astrakhan Province	46	48	2001-2012	2014	1	NA	Spearman r over 12 years; provincial centroid; unadjusted correlations	International Journal of Environmental Research and Public Health	NA	new	NA	NA	NA
164n	R862	X1113	Temperature	Human disease incidence	Incidence	Incidence per 1000	Mean temperature in January (√Ç¬∞C)	Arboviral diseases	West Nile Virus	Virus	ZVB	Vectored	Flavivirus	Mosquito	Birds	1	Correlation	Spearman rank correlation	12	0	Correlation coefficient	Linear	NA	0.66	NA	NA	NA	NA	<0.05	0.02	increase	Results; Table 3	10.3390/ijerph110201211	Europe	Russia	Astrakhan Province	46	48	2001-2012	2014	1	NA	Spearman r over 12 years; provincial centroid; unadjusted correlations	International Journal of Environmental Research and Public Health	NA	new	NA	NA	NA
164n	R863	X1114	Temperature	Human disease incidence	Incidence	Incidence per 1000	Mean temperature in May (√Ç¬∞C)	Arboviral diseases	West Nile Virus	Virus	ZVB	Vectored	Flavivirus	Mosquito	Birds	1	Correlation	Spearman rank correlation	12	0	Correlation coefficient	Linear	NA	0.38	NA	NA	NA	NA	>0.05	0.23	increase	Results; Table 3	10.3390/ijerph110201211	Europe	Russia	Astrakhan Province	46	48	2001-2012	2014	1	NA	Spearman r over 12 years; provincial centroid; unadjusted correlations	International Journal of Environmental Research and Public Health	NA	new	NA	NA	NA
164n	R864	X1115	Temperature	Human disease incidence	Incidence	Incidence per 1000	Mean temperature in June (√Ç¬∞C)	Arboviral diseases	West Nile Virus	Virus	ZVB	Vectored	Flavivirus	Mosquito	Birds	1	Correlation	Spearman rank correlation	12	0	Correlation coefficient	Linear	NA	-0.18	NA	NA	NA	NA	>0.05	0.57	no change	Results; Table 3	10.3390/ijerph110201211	Europe	Russia	Astrakhan Province	46	48	2001-2012	2014	1	NA	Spearman r over 12 years; provincial centroid; unadjusted correlations	International Journal of Environmental Research and Public Health	NA	new	NA	NA	NA
164n	R865	X1116	Temperature	Human disease incidence	Incidence	Incidence per 1000	Mean temperature in July (√Ç¬∞C)	Arboviral diseases	West Nile Virus	Virus	ZVB	Vectored	Flavivirus	Mosquito	Birds	1	Correlation	Spearman rank correlation	12	0	Correlation coefficient	Linear	NA	-0.042	NA	NA	NA	NA	>0.05	0.9	no change	Results; Table 3	10.3390/ijerph110201211	Europe	Russia	Astrakhan Province	46	48	2001-2012	2014	1	NA	Spearman r over 12 years; provincial centroid; unadjusted correlations	International Journal of Environmental Research and Public Health	NA	new	NA	NA	NA
164n	R866	X1117	Temperature	Human disease incidence	Incidence	Incidence per 1000	Mean temperature in August (√Ç¬∞C)	Arboviral diseases	West Nile Virus	Virus	ZVB	Vectored	Flavivirus	Mosquito	Birds	1	Correlation	Spearman rank correlation	12	0	Correlation coefficient	Linear	NA	-0.007	NA	NA	NA	NA	>0.05	0.98	no change	Results; Table 3	10.3390/ijerph110201211	Europe	Russia	Astrakhan Province	46	48	2001-2012	2014	1	NA	Spearman r over 12 years; provincial centroid; unadjusted correlations	International Journal of Environmental Research and Public Health	NA	new	NA	NA	NA
164n	R867	X1118	Temperature	Human disease incidence	Incidence	Incidence per 1000	Mean temperature in September (√Ç¬∞C)	Arboviral diseases	West Nile Virus	Virus	ZVB	Vectored	Flavivirus	Mosquito	Birds	1	Correlation	Spearman rank correlation	12	0	Correlation coefficient	Linear	NA	0.4	NA	NA	NA	NA	>0.05	0.2	increase	Results; Table 3	10.3390/ijerph110201211	Europe	Russia	Astrakhan Province	46	48	2001-2012	2014	1	NA	Spearman r over 12 years; provincial centroid; unadjusted correlations	International Journal of Environmental Research and Public Health	NA	new	NA	NA	NA
164n	R868	X1119	Temperature	Human disease incidence	Incidence	Incidence per 1000	Mean temperature in December√¢¬Ä¬ìJanuary (√Ç¬∞C; Dec prior year + Jan current year)/2	Arboviral diseases	West Nile Virus	Virus	ZVB	Vectored	Flavivirus	Mosquito	Birds	1	Correlation	Spearman rank correlation	12	0	Correlation coefficient	Linear	NA	0.7	NA	NA	NA	NA	<0.05	0.011	increase	Results; Table 3	10.3390/ijerph110201211	Europe	Russia	Astrakhan Province	46	48	2001-2012	2014	1	NA	Spearman r over 12 years; provincial centroid; unadjusted correlations	International Journal of Environmental Research and Public Health	NA	new	NA	NA	NA
164n	R869	X1120	Temperature	Human disease incidence	Incidence	Incidence per 1000	Mean temperature in May√¢¬Ä¬ìJune (√Ç¬∞C)	Arboviral diseases	West Nile Virus	Virus	ZVB	Vectored	Flavivirus	Mosquito	Birds	1	Correlation	Spearman rank correlation	12	0	Correlation coefficient	Linear	NA	0.084	NA	NA	NA	NA	>0.05	0.8	no change	Results; Table 3	10.3390/ijerph110201211	Europe	Russia	Astrakhan Province	46	48	2001-2012	2014	1	NA	Spearman r over 12 years; provincial centroid; unadjusted correlations	International Journal of Environmental Research and Public Health	NA	new	NA	NA	NA
164n	R870	X1121	Temperature	Human disease incidence	Incidence	Incidence per 1000	Mean temperature in May√¢¬Ä¬ìJuly (√Ç¬∞C)	Arboviral diseases	West Nile Virus	Virus	ZVB	Vectored	Flavivirus	Mosquito	Birds	1	Correlation	Spearman rank correlation	12	0	Correlation coefficient	Linear	NA	0.18	NA	NA	NA	NA	>0.05	0.59	increase	Results; Table 3	10.3390/ijerph110201211	Europe	Russia	Astrakhan Province	46	48	2001-2012	2014	1	NA	Spearman r over 12 years; provincial centroid; unadjusted correlations	International Journal of Environmental Research and Public Health	NA	new	NA	NA	NA
164n	R871	X1122	Temperature	Human disease incidence	Incidence	Incidence per 1000	Mean temperature in August√¢¬Ä¬ìSeptember (√Ç¬∞C)	Arboviral diseases	West Nile Virus	Virus	ZVB	Vectored	Flavivirus	Mosquito	Birds	1	Correlation	Spearman rank correlation	12	0	Correlation coefficient	Linear	NA	0.25	NA	NA	NA	NA	>0.05	0.44	increase	Results; Table 3	10.3390/ijerph110201211	Europe	Russia	Astrakhan Province	46	48	2001-2012	2014	1	NA	Spearman r over 12 years; provincial centroid; unadjusted correlations	International Journal of Environmental Research and Public Health	NA	new	NA	NA	NA
164n	R872	X1123	Temperature	Human disease incidence	Incidence	Incidence per 1000	Mean temperature in December (√Ç¬∞C; prior year)	Arboviral diseases	West Nile Virus	Virus	ZVB	Vectored	Flavivirus	Mosquito	Birds	1	Correlation	Spearman rank correlation	12	0	Correlation coefficient	Linear	NA	0.47	NA	NA	NA	NA	>0.05	0.12	increase	Results; Table 3	10.3390/ijerph110201211	Europe	Russia	Volgograd Province	49.5	44.5	2001-2012	2014	1	NA	Spearman r over 12 years; provincial centroid; unadjusted correlations	International Journal of Environmental Research and Public Health	NA	new	NA	NA	NA
164n	R873	X1124	Temperature	Human disease incidence	Incidence	Incidence per 1000	Mean temperature in January (√Ç¬∞C)	Arboviral diseases	West Nile Virus	Virus	ZVB	Vectored	Flavivirus	Mosquito	Birds	1	Correlation	Spearman rank correlation	12	0	Correlation coefficient	Linear	NA	-0.014	NA	NA	NA	NA	>0.05	0.96	no change	Results; Table 3	10.3390/ijerph110201211	Europe	Russia	Volgograd Province	49.5	44.5	2001-2012	2014	1	NA	Spearman r over 12 years; provincial centroid; unadjusted correlations	International Journal of Environmental Research and Public Health	NA	new	NA	NA	NA
164n	R874	X1125	Temperature	Human disease incidence	Incidence	Incidence per 1000	Mean temperature in May (√Ç¬∞C)	Arboviral diseases	West Nile Virus	Virus	ZVB	Vectored	Flavivirus	Mosquito	Birds	1	Correlation	Spearman rank correlation	12	0	Correlation coefficient	Linear	NA	0.44	NA	NA	NA	NA	>0.05	0.15	increase	Results; Table 3	10.3390/ijerph110201211	Europe	Russia	Volgograd Province	49.5	44.5	2001-2012	2014	1	NA	Spearman r over 12 years; provincial centroid; unadjusted correlations	International Journal of Environmental Research and Public Health	NA	new	NA	NA	NA
164n	R875	X1126	Temperature	Human disease incidence	Incidence	Incidence per 1000	Mean temperature in June (√Ç¬∞C)	Arboviral diseases	West Nile Virus	Virus	ZVB	Vectored	Flavivirus	Mosquito	Birds	1	Correlation	Spearman rank correlation	12	0	Correlation coefficient	Linear	NA	0.64	NA	NA	NA	NA	<0.05	0.024	increase	Results; Table 3	10.3390/ijerph110201211	Europe	Russia	Volgograd Province	49.5	44.5	2001-2012	2014	1	NA	Spearman r over 12 years; provincial centroid; unadjusted correlations	International Journal of Environmental Research and Public Health	NA	new	NA	NA	NA
164n	R876	X1127	Temperature	Human disease incidence	Incidence	Incidence per 1000	Mean temperature in July (√Ç¬∞C)	Arboviral diseases	West Nile Virus	Virus	ZVB	Vectored	Flavivirus	Mosquito	Birds	1	Correlation	Spearman rank correlation	12	0	Correlation coefficient	Linear	NA	0.65	NA	NA	NA	NA	<0.05	0.023	increase	Results; Table 3	10.3390/ijerph110201211	Europe	Russia	Volgograd Province	49.5	44.5	2001-2012	2014	1	NA	Spearman r over 12 years; provincial centroid; unadjusted correlations	International Journal of Environmental Research and Public Health	NA	new	NA	NA	NA
164n	R877	X1128	Temperature	Human disease incidence	Incidence	Incidence per 1000	Mean temperature in August (√Ç¬∞C)	Arboviral diseases	West Nile Virus	Virus	ZVB	Vectored	Flavivirus	Mosquito	Birds	1	Correlation	Spearman rank correlation	12	0	Correlation coefficient	Linear	NA	0.43	NA	NA	NA	NA	>0.05	0.16	increase	Results; Table 3	10.3390/ijerph110201211	Europe	Russia	Volgograd Province	49.5	44.5	2001-2012	2014	1	NA	Spearman r over 12 years; provincial centroid; unadjusted correlations	International Journal of Environmental Research and Public Health	NA	new	NA	NA	NA
164n	R878	X1129	Temperature	Human disease incidence	Incidence	Incidence per 1000	Mean temperature in September (√Ç¬∞C)	Arboviral diseases	West Nile Virus	Virus	ZVB	Vectored	Flavivirus	Mosquito	Birds	1	Correlation	Spearman rank correlation	12	0	Correlation coefficient	Linear	NA	0.31	NA	NA	NA	NA	>0.05	0.33	increase	Results; Table 3	10.3390/ijerph110201211	Europe	Russia	Volgograd Province	49.5	44.5	2001-2012	2014	1	NA	Spearman r over 12 years; provincial centroid; unadjusted correlations	International Journal of Environmental Research and Public Health	NA	new	NA	NA	NA
164n	R879	X1130	Temperature	Human disease incidence	Incidence	Incidence per 1000	Mean temperature in December√¢¬Ä¬ìJanuary (√Ç¬∞C; Dec prior year + Jan current year)/2	Arboviral diseases	West Nile Virus	Virus	ZVB	Vectored	Flavivirus	Mosquito	Birds	1	Correlation	Spearman rank correlation	12	0	Correlation coefficient	Linear	NA	0.24	NA	NA	NA	NA	>0.05	0.46	increase	Results; Table 3	10.3390/ijerph110201211	Europe	Russia	Volgograd Province	49.5	44.5	2001-2012	2014	1	NA	Spearman r over 12 years; provincial centroid; unadjusted correlations	International Journal of Environmental Research and Public Health	NA	new	NA	NA	NA
164n	R880	X1131	Temperature	Human disease incidence	Incidence	Incidence per 1000	Mean temperature in May√¢¬Ä¬ìJune (√Ç¬∞C)	Arboviral diseases	West Nile Virus	Virus	ZVB	Vectored	Flavivirus	Mosquito	Birds	1	Correlation	Spearman rank correlation	12	0	Correlation coefficient	Linear	NA	0.62	NA	NA	NA	NA	<0.05	0.031	increase	Results; Table 3	10.3390/ijerph110201211	Europe	Russia	Volgograd Province	49.5	44.5	2001-2012	2014	1	NA	Spearman r over 12 years; provincial centroid; unadjusted correlations	International Journal of Environmental Research and Public Health	NA	new	NA	NA	NA
164n	R881	X1132	Temperature	Human disease incidence	Incidence	Incidence per 1000	Mean temperature in May√¢¬Ä¬ìJuly (√Ç¬∞C)	Arboviral diseases	West Nile Virus	Virus	ZVB	Vectored	Flavivirus	Mosquito	Birds	1	Correlation	Spearman rank correlation	12	0	Correlation coefficient	Linear	NA	0.89	NA	NA	NA	NA	<0.001	<0.001	increase	Results; Table 3	10.3390/ijerph110201211	Europe	Russia	Volgograd Province	49.5	44.5	2001-2012	2014	1	NA	Spearman r over 12 years; provincial centroid; unadjusted correlations	International Journal of Environmental Research and Public Health	NA	new	NA	NA	NA
164n	R882	X1133	Temperature	Human disease incidence	Incidence	Incidence per 1000	Mean temperature in August√¢¬Ä¬ìSeptember (√Ç¬∞C)	Arboviral diseases	West Nile Virus	Virus	ZVB	Vectored	Flavivirus	Mosquito	Birds	1	Correlation	Spearman rank correlation	12	0	Correlation coefficient	Linear	NA	0.42	NA	NA	NA	NA	>0.05	0.17	increase	Results; Table 3	10.3390/ijerph110201211	Europe	Russia	Volgograd Province	49.5	44.5	2001-2012	2014	1	NA	Spearman r over 12 years; provincial centroid; unadjusted correlations	International Journal of Environmental Research and Public Health	NA	new	NA	NA	NA
164n	R883	X1134	Temperature	Human disease incidence	Incidence	Incidence per 1000	Mean temperature in December (√Ç¬∞C; prior year)	Arboviral diseases	West Nile Virus	Virus	ZVB	Vectored	Flavivirus	Mosquito	Birds	1	Correlation	Spearman rank correlation	12	0	Correlation coefficient	Linear	NA	0.64	NA	NA	NA	NA	<0.05	0.026	increase	Results; Table 3	10.3390/ijerph110201211	Europe	Russia	Rostov Province	47.5	41.5	2001-2012	2014	1	NA	Spearman r over 12 years; provincial centroid; unadjusted correlations	International Journal of Environmental Research and Public Health	NA	new	NA	NA	NA
164n	R884	X1135	Temperature	Human disease incidence	Incidence	Incidence per 1000	Mean temperature in January (√Ç¬∞C)	Arboviral diseases	West Nile Virus	Virus	ZVB	Vectored	Flavivirus	Mosquito	Birds	1	Correlation	Spearman rank correlation	12	0	Correlation coefficient	Linear	NA	0.23	NA	NA	NA	NA	>0.05	0.47	no change	Results; Table 3	10.3390/ijerph110201211	Europe	Russia	Rostov Province	47.5	41.5	2001-2012	2014	1	NA	Spearman r over 12 years; provincial centroid; unadjusted correlations	International Journal of Environmental Research and Public Health	NA	new	NA	NA	NA
164n	R885	X1136	Temperature	Human disease incidence	Incidence	Incidence per 1000	Mean temperature in May (√Ç¬∞C)	Arboviral diseases	West Nile Virus	Virus	ZVB	Vectored	Flavivirus	Mosquito	Birds	1	Correlation	Spearman rank correlation	12	0	Correlation coefficient	Linear	NA	0.71	NA	NA	NA	NA	<0.05	0.01	increase	Results; Table 3	10.3390/ijerph110201211	Europe	Russia	Rostov Province	47.5	41.5	2001-2012	2014	1	NA	Spearman r over 12 years; provincial centroid; unadjusted correlations	International Journal of Environmental Research and Public Health	NA	new	NA	NA	NA
164n	R886	X1137	Temperature	Human disease incidence	Incidence	Incidence per 1000	Mean temperature in June (√Ç¬∞C)	Arboviral diseases	West Nile Virus	Virus	ZVB	Vectored	Flavivirus	Mosquito	Birds	1	Correlation	Spearman rank correlation	12	0	Correlation coefficient	Linear	NA	0.5	NA	NA	NA	NA	>0.05	0.095	increase	Results; Table 3	10.3390/ijerph110201211	Europe	Russia	Rostov Province	47.5	41.5	2001-2012	2014	1	NA	Spearman r over 12 years; provincial centroid; unadjusted correlations	International Journal of Environmental Research and Public Health	NA	new	NA	NA	NA
164n	R887	X1138	Temperature	Human disease incidence	Incidence	Incidence per 1000	Mean temperature in July (√Ç¬∞C)	Arboviral diseases	West Nile Virus	Virus	ZVB	Vectored	Flavivirus	Mosquito	Birds	1	Correlation	Spearman rank correlation	12	0	Correlation coefficient	Linear	NA	-0.007	NA	NA	NA	NA	>0.05	0.98	no change	Results; Table 3	10.3390/ijerph110201211	Europe	Russia	Rostov Province	47.5	41.5	2001-2012	2014	1	NA	Spearman r over 12 years; provincial centroid; unadjusted correlations	International Journal of Environmental Research and Public Health	NA	new	NA	NA	NA
164n	R888	X1139	Temperature	Human disease incidence	Incidence	Incidence per 1000	Mean temperature in August (√Ç¬∞C)	Arboviral diseases	West Nile Virus	Virus	ZVB	Vectored	Flavivirus	Mosquito	Birds	1	Correlation	Spearman rank correlation	12	0	Correlation coefficient	Linear	NA	0.46	NA	NA	NA	NA	>0.05	0.13	increase	Results; Table 3	10.3390/ijerph110201211	Europe	Russia	Rostov Province	47.5	41.5	2001-2012	2014	1	NA	Spearman r over 12 years; provincial centroid; unadjusted correlations	International Journal of Environmental Research and Public Health	NA	new	NA	NA	NA
164n	R889	X1140	Temperature	Human disease incidence	Incidence	Incidence per 1000	Mean temperature in September (√Ç¬∞C)	Arboviral diseases	West Nile Virus	Virus	ZVB	Vectored	Flavivirus	Mosquito	Birds	1	Correlation	Spearman rank correlation	12	0	Correlation coefficient	Linear	NA	0.32	NA	NA	NA	NA	>0.05	0.32	increase	Results; Table 3	10.3390/ijerph110201211	Europe	Russia	Rostov Province	47.5	41.5	2001-2012	2014	1	NA	Spearman r over 12 years; provincial centroid; unadjusted correlations	International Journal of Environmental Research and Public Health	NA	new	NA	NA	NA
164n	R890	X1141	Temperature	Human disease incidence	Incidence	Incidence per 1000	Mean temperature in December√¢¬Ä¬ìJanuary (√Ç¬∞C; Dec prior year + Jan current year)/2	Arboviral diseases	West Nile Virus	Virus	ZVB	Vectored	Flavivirus	Mosquito	Birds	1	Correlation	Spearman rank correlation	12	0	Correlation coefficient	Linear	NA	0.47	NA	NA	NA	NA	>0.05	0.12	increase	Results; Table 3	10.3390/ijerph110201211	Europe	Russia	Rostov Province	47.5	41.5	2001-2012	2014	1	NA	Spearman r over 12 years; provincial centroid; unadjusted correlations	International Journal of Environmental Research and Public Health	NA	new	NA	NA	NA
164n	R891	X1142	Temperature	Human disease incidence	Incidence	Incidence per 1000	Mean temperature in May√¢¬Ä¬ìJune (√Ç¬∞C)	Arboviral diseases	West Nile Virus	Virus	ZVB	Vectored	Flavivirus	Mosquito	Birds	1	Correlation	Spearman rank correlation	12	0	Correlation coefficient	Linear	NA	0.69	NA	NA	NA	NA	<0.05	0.014	increase	Results; Table 3	10.3390/ijerph110201211	Europe	Russia	Rostov Province	47.5	41.5	2001-2012	2014	1	NA	Spearman r over 12 years; provincial centroid; unadjusted correlations	International Journal of Environmental Research and Public Health	NA	new	NA	NA	NA
164n	R892	X1143	Temperature	Human disease incidence	Incidence	Incidence per 1000	Mean temperature in May√¢¬Ä¬ìJuly (√Ç¬∞C)	Arboviral diseases	West Nile Virus	Virus	ZVB	Vectored	Flavivirus	Mosquito	Birds	1	Correlation	Spearman rank correlation	12	0	Correlation coefficient	Linear	NA	0.48	NA	NA	NA	NA	>0.05	0.12	increase	Results; Table 3	10.3390/ijerph110201211	Europe	Russia	Rostov Province	47.5	41.5	2001-2012	2014	1	NA	Spearman r over 12 years; provincial centroid; unadjusted correlations	International Journal of Environmental Research and Public Health	NA	new	NA	NA	NA
164n	R893	X1144	Temperature	Human disease incidence	Incidence	Incidence per 1000	Mean temperature in August√¢¬Ä¬ìSeptember (√Ç¬∞C)	Arboviral diseases	West Nile Virus	Virus	ZVB	Vectored	Flavivirus	Mosquito	Birds	1	Correlation	Spearman rank correlation	12	0	Correlation coefficient	Linear	NA	0.41	NA	NA	NA	NA	>0.05	0.18	increase	Results; Table 3	10.3390/ijerph110201211	Europe	Russia	Rostov Province	47.5	41.5	2001-2012	2014	1	NA	Spearman r over 12 years; provincial centroid; unadjusted correlations	International Journal of Environmental Research and Public Health	NA	new	NA	NA	NA
133	R348	X523	Temperature	Host infection	Abundance	Disease prevalence in host	Annual mean	Brucellosis	Brucellosis	Bacteria	Z	Non-vectored	Brucella	NA	Livestock	1	GL(M)M	Multiple logistic regression	99	NA	Odds ratio	Linear	NA	1.03	0.84	1.27	95% Confidence	NA	>0.05	NA	increase	NA	https://www.ivis.org/sites/default/files/library/ijvm/71-4/3-seroprevalence.pdf	North America	Mexico	Nuevo Leon State	25.6866	-100.316	2002-2008	2016	1	NA	likelihood of brucellosis in range goats as a function of Annual mean ambient temp.	NA	NA	g	46	-100.316	25.6866
133	R349	X524	Precipitation	Host infection	Abundance	Disease prevalence in host	Annual mean	Brucellosis	Brucellosis	Bacteria	Z	Non-vectored	Brucella	NA	Livestock	1	GL(M)M	Multiple logistic regression	99	NA	Odds ratio	Linear	NA	1.68	1.48	1.92	95% Confidence	NA	<0.05	NA	increase	NA	https://www.ivis.org/sites/default/files/library/ijvm/71-4/3-seroprevalence.pdf	North America	Mexico	Nuevo Leon State	25.6866	-100.316	2002-2008	2016	1	NA	likelihood of brucellosis in range goats as a function of Annual mean precipitation.	NA	NA	g	46	-100.316	25.6866
178	R546	X670	Precipitation	Human case locations	Seroprevalence	Disease prevalence	Monthly mean	Echinococcoses	Alveolar echinococcosis	Parasite	Z	Non-vectored	Echinocococcus	NA	Mammals (multispecies)	1	GAM	general additive mixed model	17589	NA	NA	Non-linear	NA	NA	NA	NA	95% CI	NA	NA	NA	NA	Discussion	10.1371/journal.pntd.0002045	Asia	China	NA	NA	NA	2002-2008	2013	1	NA	NA	PLOS neglected tropical diseases	4.548	NA	NA	104.195	35.8617
178	R545	X669	Temperature	Human case locations	Seroprevalence	Disease prevalence	Monthly mean	Echinococcoses	Alveolar echinococcosis	Parasite	Z	Non-vectored	Echinocococcus	NA	Mammals (multispecies)	1	GAM	general additive mixed model	17589	NA	NA	Non-linear	NA	NA	NA	NA	95% CI	NA	NA	NA	NA	Discussion	10.1371/journal.pntd.0002045	Asia	China	NA	NA	NA	2002-2008	2013	1	NA	NA	PLOS neglected tropical diseases	4.548	NA	NA	104.195	35.8617
130	R321	X496	Humidity	Human disease incidence	Incidence	Incidence	Monthly mean relative	Rickettsioses	Scrub typhus	Bacteria	ZVB	Vectored	Rickettsia	Mite	Mammals (multispecies)	1	Correlation	Pearson correlation	120	NA	Correlation coefficient	Linear	NA	-0.243	NA	NA	NA	NA	<0.01	NA	decrease	Abstract	10.1186/1471-2334-13-191	Asia	Taiwan	Northwest	24.789	120.963	2002-2011	2013	1	NA	N-value is number of months of study	BMC Infectious Diseases	3.147	NA	200	120.963	24.789
130	R328	X503	Temperature	Human disease incidence	Incidence	Incidence	Monthly mean	Rickettsioses	Scrub typhus	Bacteria	ZVB	Vectored	Rickettsia	Mite	Mammals (multispecies)	1	Correlation	Pearson correlation	120	NA	Correlation coefficient	Linear	NA	-0.176	NA	NA	NA	NA	>0.05	NA	decrease	Abstract	10.1186/1471-2334-13-191	Asia	Taiwan	Northeast	24.7296	121.762	2002-2011	2013	1	NA	N-value is number of months of study	BMC Infectious Diseases	3.147	NA	200	121.762	24.7296
130	R330	X505	Humidity	Human disease incidence	Incidence	Incidence	Monthly mean relative	Rickettsioses	Scrub typhus	Bacteria	ZVB	Vectored	Rickettsia	Mite	Mammals (multispecies)	1	Correlation	Pearson correlation	120	NA	Correlation coefficient	Linear	NA	-0.1	NA	NA	NA	NA	>0.05	NA	decrease	Abstract	10.1186/1471-2334-13-191	Asia	Taiwan	Northeast	24.7296	121.762	2002-2011	2013	1	NA	N-value is number of months of study	BMC Infectious Diseases	3.147	NA	200	121.762	24.7296
130	R320	X495	Precipitation	Human disease incidence	Incidence	Incidence	Monthly total	Rickettsioses	Scrub typhus	Bacteria	ZVB	Vectored	Rickettsia	Mite	Mammals (multispecies)	1	Correlation	Pearson correlation	120	NA	Correlation coefficient	Linear	NA	-0.09	NA	NA	NA	NA	>0.05	NA	decrease	Abstract	10.1186/1471-2334-13-191	Asia	Taiwan	Northwest	24.789	120.963	2002-2011	2013	1	NA	N-value is number of months of study	BMC Infectious Diseases	3.147	NA	200	120.963	24.789
130	R318	X493	Humidity	Human disease incidence	Incidence	Incidence	Monthly mean relative	Rickettsioses	Scrub typhus	Bacteria	ZVB	Vectored	Rickettsia	Mite	Mammals (multispecies)	1	Correlation	Pearson correlation	120	NA	Correlation coefficient	Linear	NA	-0.09	NA	NA	NA	NA	>0.05	NA	decrease	Abstract	10.1186/1471-2334-13-191	Asia	Taiwan	North	25.0773	121.62	2002-2011	2013	1	NA	N-value is number of months of study	BMC Infectious Diseases	3.147	NA	200	121.62	25.0773
130	R333	X508	Humidity	Human disease incidence	Incidence	Incidence	Monthly mean relative	Rickettsioses	Scrub typhus	Bacteria	ZVB	Vectored	Rickettsia	Mite	Mammals (multispecies)	1	Correlation	Pearson correlation	120	NA	Correlation coefficient	Linear	NA	-0.08	NA	NA	NA	NA	>0.05	NA	decrease	Abstract	10.1186/1471-2334-13-191	Asia	Taiwan	Southeast	23.3452	121.441	2002-2011	2013	1	NA	N-value is number of months of study	BMC Infectious Diseases	3.147	NA	200	121.441	23.3452
130	R329	X504	Precipitation	Human disease incidence	Incidence	Incidence	Monthly total	Rickettsioses	Scrub typhus	Bacteria	ZVB	Vectored	Rickettsia	Mite	Mammals (multispecies)	1	Correlation	Pearson correlation	120	NA	Correlation coefficient	Linear	NA	-0.07	NA	NA	NA	NA	>0.05	NA	decrease	Abstract	10.1186/1471-2334-13-191	Asia	Taiwan	Northeast	24.7296	121.762	2002-2011	2013	1	NA	N-value is number of months of study	BMC Infectious Diseases	3.147	NA	200	121.762	24.7296
130	R317	X492	Precipitation	Human disease incidence	Incidence	Incidence	Monthly total	Rickettsioses	Scrub typhus	Bacteria	ZVB	Vectored	Rickettsia	Mite	Mammals (multispecies)	1	Correlation	Pearson correlation	120	NA	Correlation coefficient	Linear	NA	-0.02	NA	NA	NA	NA	>0.05	NA	decrease	Abstract	10.1186/1471-2334-13-191	Asia	Taiwan	North	25.0773	121.62	2002-2011	2013	1	NA	N-value is number of months of study	BMC Infectious Diseases	3.147	NA	200	121.62	25.0773
130	R341	X516	Precipitation	Human disease incidence	Incidence	Incidence	Monthly total	Rickettsioses	Scrub typhus	Bacteria	ZVB	Vectored	Rickettsia	Mite	Mammals (multispecies)	1	Correlation	Pearson correlation	120	NA	Correlation coefficient	Linear	NA	0	NA	NA	NA	NA	>0.05	NA	no change	Abstract	10.1186/1471-2334-13-191	Asia	Taiwan	Matou islands	26.1507	119.923	2002-2011	2013	1	NA	N-value is number of months of study	BMC Infectious Diseases	3.147	NA	200	119.923	26.1507
130	R324	X499	Humidity	Human disease incidence	Incidence	Incidence	Monthly mean relative	Rickettsioses	Scrub typhus	Bacteria	ZVB	Vectored	Rickettsia	Mite	Mammals (multispecies)	1	Correlation	Pearson correlation	120	NA	Correlation coefficient	Linear	NA	0	NA	NA	NA	NA	>0.05	NA	no change	Abstract	10.1186/1471-2334-13-191	Asia	Taiwan	Central west	23.976187, 120.487671	NA	2002-2011	2013	1	NA	N-value is number of months of study	BMC Infectious Diseases	3.147	NA	200	121.43	23.692
130	R319	X494	Temperature	Human disease incidence	Incidence	Incidence	Monthly mean	Rickettsioses	Scrub typhus	Bacteria	ZVB	Vectored	Rickettsia	Mite	Mammals (multispecies)	1	Correlation	Pearson correlation	120	NA	Correlation coefficient	Linear	NA	0.016	NA	NA	NA	NA	>0.05	NA	increase	Abstract	10.1186/1471-2334-13-191	Asia	Taiwan	Northwest	24.789	120.963	2002-2011	2013	1	NA	N-value is number of months of study	BMC Infectious Diseases	3.147	NA	200	120.963	24.789
130	R336	X511	Humidity	Human disease incidence	Incidence	Incidence	Monthly mean relative	Rickettsioses	Scrub typhus	Bacteria	ZVB	Vectored	Rickettsia	Mite	Mammals (multispecies)	1	Correlation	Pearson correlation	120	NA	Correlation coefficient	Linear	NA	0.08	NA	NA	NA	NA	>0.05	NA	increase	Abstract	10.1186/1471-2334-13-191	Asia	Taiwan	Pescadore islands	23.5712	119.609	2002-2011	2013	1	NA	N-value is number of months of study	BMC Infectious Diseases	3.147	NA	200	119.609	23.5712
130	R335	X510	Precipitation	Human disease incidence	Incidence	Incidence	Monthly total	Rickettsioses	Scrub typhus	Bacteria	ZVB	Vectored	Rickettsia	Mite	Mammals (multispecies)	1	Correlation	Pearson correlation	120	NA	Correlation coefficient	Linear	NA	0.15	NA	NA	NA	NA	>0.05	NA	increase	Abstract	10.1186/1471-2334-13-191	Asia	Taiwan	Pescadore islands	23.5712	119.609	2002-2011	2013	1	NA	N-value is number of months of study	BMC Infectious Diseases	3.147	NA	200	119.609	23.5712
130	R332	X507	Precipitation	Human disease incidence	Incidence	Incidence	Monthly total	Rickettsioses	Scrub typhus	Bacteria	ZVB	Vectored	Rickettsia	Mite	Mammals (multispecies)	1	Correlation	Pearson correlation	120	NA	Correlation coefficient	Linear	NA	0.16	NA	NA	NA	NA	>0.05	NA	increase	Abstract	10.1186/1471-2334-13-191	Asia	Taiwan	Southeast	23.3452	121.441	2002-2011	2013	1	NA	N-value is number of months of study	BMC Infectious Diseases	3.147	NA	200	121.441	23.3452
130	R342	X517	Humidity	Human disease incidence	Incidence	Incidence	Monthly mean relative	Rickettsioses	Scrub typhus	Bacteria	ZVB	Vectored	Rickettsia	Mite	Mammals (multispecies)	1	Correlation	Pearson correlation	120	NA	Correlation coefficient	Linear	NA	0.18	NA	NA	NA	NA	>0.05	NA	increase	Abstract	10.1186/1471-2334-13-191	Asia	Taiwan	Matou islands	26.1507	119.923	2002-2011	2013	1	NA	N-value is number of months of study	BMC Infectious Diseases	3.147	NA	200	119.923	26.1507
130	R316	X491	Temperature	Human disease incidence	Incidence	Incidence	Monthly mean	Rickettsioses	Scrub typhus	Bacteria	ZVB	Vectored	Rickettsia	Mite	Mammals (multispecies)	1	Correlation	Pearson correlation	120	NA	Correlation coefficient	Linear	NA	0.182	NA	NA	NA	NA	>0.05	NA	increase	Abstract	10.1186/1471-2334-13-191	Asia	Taiwan	North	25.0773	121.62	2002-2011	2013	1	NA	N-value is number of months of study	BMC Infectious Diseases	3.147	NA	200	121.62	25.0773
130	R331	X506	Temperature	Human disease incidence	Incidence	Incidence	Monthly mean	Rickettsioses	Scrub typhus	Bacteria	ZVB	Vectored	Rickettsia	Mite	Mammals (multispecies)	1	Correlation	Pearson correlation	120	NA	Correlation coefficient	Linear	NA	0.202	NA	NA	NA	NA	>0.05	NA	increase	Abstract	10.1186/1471-2334-13-191	Asia	Taiwan	Southeast	23.3452	121.441	2002-2011	2013	1	NA	N-value is number of months of study	BMC Infectious Diseases	3.147	NA	200	121.441	23.3452
130	R323	X498	Precipitation	Human disease incidence	Incidence	Incidence	Monthly total	Rickettsioses	Scrub typhus	Bacteria	ZVB	Vectored	Rickettsia	Mite	Mammals (multispecies)	1	Correlation	Pearson correlation	120	NA	Correlation coefficient	Linear	NA	0.249	NA	NA	NA	NA	<0.01	NA	increase	Abstract	10.1186/1471-2334-13-191	Asia	Taiwan	Central west	23.976187, 120.487671	NA	2002-2011	2013	1	NA	N-value is number of months of study	BMC Infectious Diseases	3.147	NA	200	121.43	23.692
130	R327	X502	Humidity	Human disease incidence	Incidence	Incidence	Monthly mean relative	Rickettsioses	Scrub typhus	Bacteria	ZVB	Vectored	Rickettsia	Mite	Mammals (multispecies)	1	Correlation	Pearson correlation	120	NA	Correlation coefficient	Linear	NA	0.276	NA	NA	NA	NA	<0.01	NA	increase	Abstract	10.1186/1471-2334-13-191	Asia	Taiwan	Southwest	22.9462	120.254	2002-2011	2013	1	NA	N-value is number of months of study	BMC Infectious Diseases	3.147	NA	200	120.254	22.9462
130	R326	X501	Precipitation	Human disease incidence	Incidence	Incidence	Monthly total	Rickettsioses	Scrub typhus	Bacteria	ZVB	Vectored	Rickettsia	Mite	Mammals (multispecies)	1	Correlation	Pearson correlation	120	NA	Correlation coefficient	Linear	NA	0.279	NA	NA	NA	NA	<0.01	NA	increase	Abstract	10.1186/1471-2334-13-191	Asia	Taiwan	Southwest	22.9462	120.254	2002-2011	2013	1	NA	N-value is number of months of study	BMC Infectious Diseases	3.147	NA	200	120.254	22.9462
130	R338	X513	Precipitation	Human disease incidence	Incidence	Incidence	Monthly total	Rickettsioses	Scrub typhus	Bacteria	ZVB	Vectored	Rickettsia	Mite	Mammals (multispecies)	1	Correlation	Pearson correlation	120	NA	Correlation coefficient	Linear	NA	0.354	NA	NA	NA	NA	<0.01	NA	increase	Abstract	10.1186/1471-2334-13-191	Asia	Taiwan	Kinmen islands	24.4491	118.391	2002-2011	2013	1	NA	N-value is number of months of study	BMC Infectious Diseases	3.147	NA	200	118.391	24.4491
130	R334	X509	Temperature	Human disease incidence	Incidence	Incidence	Monthly mean	Rickettsioses	Scrub typhus	Bacteria	ZVB	Vectored	Rickettsia	Mite	Mammals (multispecies)	1	Correlation	Pearson correlation	120	NA	Correlation coefficient	Linear	NA	0.37	NA	NA	NA	NA	<0.01	NA	increase	Abstract	10.1186/1471-2334-13-191	Asia	Taiwan	Pescadore islands	23.5712	119.609	2002-2011	2013	1	NA	N-value is number of months of study	BMC Infectious Diseases	3.147	NA	200	119.609	23.5712
130	R325	X500	Temperature	Human disease incidence	Incidence	Incidence	Monthly mean	Rickettsioses	Scrub typhus	Bacteria	ZVB	Vectored	Rickettsia	Mite	Mammals (multispecies)	1	Correlation	Pearson correlation	120	NA	Correlation coefficient	Linear	NA	0.422	NA	NA	NA	NA	<0.01	NA	increase	Abstract	10.1186/1471-2334-13-191	Asia	Taiwan	Southwest	22.9462	120.254	2002-2011	2013	1	NA	N-value is number of months of study	BMC Infectious Diseases	3.147	NA	200	120.254	22.9462
130	R322	X497	Temperature	Human disease incidence	Incidence	Incidence	Monthly mean	Rickettsioses	Scrub typhus	Bacteria	ZVB	Vectored	Rickettsia	Mite	Mammals (multispecies)	1	Correlation	Pearson correlation	120	NA	Correlation coefficient	Linear	NA	0.475	NA	NA	NA	NA	<0.01	NA	increase	Abstract	10.1186/1471-2334-13-191	Asia	Taiwan	Central west	23.976187, 120.487671	NA	2002-2011	2013	1	NA	N-value is number of months of study	BMC Infectious Diseases	3.147	NA	200	121.43	23.692
130	R339	X514	Humidity	Human disease incidence	Incidence	Incidence	Monthly mean relative	Rickettsioses	Scrub typhus	Bacteria	ZVB	Vectored	Rickettsia	Mite	Mammals (multispecies)	1	Correlation	Pearson correlation	120	NA	Correlation coefficient	Linear	NA	0.567	NA	NA	NA	NA	<0.01	NA	increase	Abstract	10.1186/1471-2334-13-191	Asia	Taiwan	Kinmen islands	24.4491	118.391	2002-2011	2013	1	NA	N-value is number of months of study	BMC Infectious Diseases	3.147	NA	200	118.391	24.4491
130	R340	X515	Temperature	Human disease incidence	Incidence	Incidence	Monthly mean	Rickettsioses	Scrub typhus	Bacteria	ZVB	Vectored	Rickettsia	Mite	Mammals (multispecies)	1	Correlation	Pearson correlation	120	NA	Correlation coefficient	Linear	NA	0.583	NA	NA	NA	NA	<0.01	NA	increase	Abstract	10.1186/1471-2334-13-191	Asia	Taiwan	Matou islands	26.1507	119.923	2002-2011	2013	1	NA	N-value is number of months of study	BMC Infectious Diseases	3.147	NA	200	119.923	26.1507
130	R337	X512	Temperature	Human disease incidence	Incidence	Incidence	Monthly mean	Rickettsioses	Scrub typhus	Bacteria	ZVB	Vectored	Rickettsia	Mite	Mammals (multispecies)	1	Correlation	Pearson correlation	120	NA	Correlation coefficient	Linear	NA	0.623	NA	NA	NA	NA	<0.01	NA	increase	Abstract	10.1186/1471-2334-13-191	Asia	Taiwan	Kinmen islands	24.4491	118.391	2002-2011	2013	1	NA	N-value is number of months of study	BMC Infectious Diseases	3.147	NA	200	118.391	24.4491
199	R573	X724	Precipitation	Human disease incidence	Cases	Risk of infection	Monthly total	Hantaviral diseases	Haemorrhagic fever with renal syndrome	Virus	Z	Non-vectored	Hantavirus	NA	Rodents	1	DLNM	Multivariate meta-analysis	88830	NA	NA	Non-linear	NA	NA	NA	NA	95% CI	NA	NA	NA	NA	Discussion	10.3390/ijerph16183434	Asia	China	North East	NA	NA	2002-2013	2019	1	NA	Environmental factors standardised to a percentile scale (0-100)	BMC Parasites & Vectors	3.819	NA	NA	123.247	46.315
199	R572	X723	Temperature	Human disease incidence	Cases	Risk of infection	Monthly mean	Hantaviral diseases	Haemorrhagic fever with renal syndrome	Virus	Z	Non-vectored	Hantavirus	NA	Rodents	1	DLNM	Multivariate meta-analysis	88830	NA	NA	Non-linear	NA	NA	NA	NA	95% CI	NA	NA	NA	NA	Discussion	10.3390/ijerph16183434	Asia	China	North East	NA	NA	2002-2013	2019	1	NA	Environmental factors standardised to a percentile scale (0-100)	BMC Parasites & Vectors	3.819	NA	NA	123.247	46.315
199	R574	X725	Humidity	Human disease incidence	Cases	Risk of infection	Monthly mean relative	Hantaviral diseases	Haemorrhagic fever with renal syndrome	Virus	Z	Non-vectored	Hantavirus	NA	Rodents	1	DLNM	Multivariate meta-analysis	88830	NA	NA	Non-linear	NA	NA	NA	NA	95% CI	NA	NA	NA	NA	Discussion	10.3390/ijerph16183434	Asia	China	North East	NA	NA	2002-2013	2019	1	NA	Environmental factors standardised to a percentile scale (0-100)	BMC Parasites & Vectors	3.819	NA	NA	123.247	46.315
214n	R652	X903	Temperature	Human disease incidence	Incidence	Incidence	Annual mean temperature	Arboviral diseases	Tick-borne encephalitis	Virus	ZVB	Vectored	Flavivirus	Tick	Mammals (multispecies)	1	Correlation	Spearman rank correlation	14	NA	Correlation coefficient	Linear	NA	-0.43	NA	NA	NA	NA	>0.05	NA	no change	Results	10.1038/s41598-021-00167-z	Europe	Northern Arctic Region	All regions	68	23.5	2002-2015	2021	1	NA	S1 heatmap	Scientific Reports	NA	new	NA	NA	NA
214n	R653	X904	Temperature	Human disease incidence	Incidence	Incidence	Annual maximum temperature	Arboviral diseases	Tick-borne encephalitis	Virus	ZVB	Vectored	Flavivirus	Tick	Mammals (multispecies)	1	Correlation	Spearman rank correlation	14	NA	Correlation coefficient	Linear	NA	-0.39	NA	NA	NA	NA	>0.05	NA	no change	Results	10.1038/s41598-021-00167-z	Europe	Northern Arctic Region	All regions	68	23.5	2002-2015	2021	1	NA	S1 heatmap	Scientific Reports	NA	new	NA	NA	NA
214n	R654	X905	Temperature	Human disease incidence	Incidence	Incidence	Annual minimum temperature	Arboviral diseases	Tick-borne encephalitis	Virus	ZVB	Vectored	Flavivirus	Tick	Mammals (multispecies)	1	Correlation	Spearman rank correlation	14	NA	Correlation coefficient	Linear	NA	-0.01	NA	NA	NA	NA	>0.05	NA	no change	Results	10.1038/s41598-021-00167-z	Europe	Northern Arctic Region	All regions	68	23.5	2002-2015	2021	1	NA	S1 heatmap	Scientific Reports	NA	new	NA	NA	NA
214n	R655	X906	Temperature	Human disease incidence	Incidence	Incidence	Spring temperature	Arboviral diseases	Tick-borne encephalitis	Virus	ZVB	Vectored	Flavivirus	Tick	Mammals (multispecies)	1	Correlation	Spearman rank correlation	14	NA	Correlation coefficient	Linear	NA	-0.89	NA	NA	NA	NA	<0.01	NA	decrease	Results	10.1038/s41598-021-00167-z	Europe	Northern Arctic Region	All regions	68	23.5	2002-2015	2021	1	NA	Significant combined-row metric	Scientific Reports	NA	new	NA	NA	NA
214n	R656	X907	Temperature	Human disease incidence	Incidence	Incidence	Summer temperature	Arboviral diseases	Tick-borne encephalitis	Virus	ZVB	Vectored	Flavivirus	Tick	Mammals (multispecies)	1	Correlation	Spearman rank correlation	14	NA	Correlation coefficient	Linear	NA	-0.81	NA	NA	NA	NA	<0.01	NA	decrease	Results	10.1038/s41598-021-00167-z	Europe	Northern Arctic Region	All regions	68	23.5	2002-2015	2021	1	NA	Significant combined-row metric	Scientific Reports	NA	new	NA	NA	NA
214n	R657	X908	Temperature	Human disease incidence	Incidence	Incidence	Temperature of warmest quarter	Arboviral diseases	Tick-borne encephalitis	Virus	ZVB	Vectored	Flavivirus	Tick	Mammals (multispecies)	1	Correlation	Spearman rank correlation	14	NA	Correlation coefficient	Linear	NA	-0.81	NA	NA	NA	NA	<0.01	NA	decrease	Results	10.1038/s41598-021-00167-z	Europe	Northern Arctic Region	All regions	68	23.5	2002-2015	2021	1	NA	Significant combined-row metric	Scientific Reports	NA	new	NA	NA	NA
214n	R658	X909	Precipitation	Human disease incidence	Incidence	Incidence	Annual precipitation	Arboviral diseases	Tick-borne encephalitis	Virus	ZVB	Vectored	Flavivirus	Tick	Mammals (multispecies)	1	Correlation	Spearman rank correlation	14	NA	Correlation coefficient	Linear	NA	-0.05	NA	NA	NA	NA	>0.05	NA	no change	Results	10.1038/s41598-021-00167-z	Europe	Northern Arctic Region	All regions	68	23.5	2002-2015	2021	1	NA	S1 heatmap	Scientific Reports	NA	new	NA	NA	NA
214n	R659	X910	Precipitation	Human disease incidence	Incidence	Incidence	Annual maximum monthly precipitation	Arboviral diseases	Tick-borne encephalitis	Virus	ZVB	Vectored	Flavivirus	Tick	Mammals (multispecies)	1	Correlation	Spearman rank correlation	14	NA	Correlation coefficient	Linear	NA	0.2	NA	NA	NA	NA	>0.05	NA	no change	Results	10.1038/s41598-021-00167-z	Europe	Northern Arctic Region	All regions	68	23.5	2002-2015	2021	1	NA	S1 heatmap	Scientific Reports	NA	new	NA	NA	NA
214n	R660	X911	Precipitation	Human disease incidence	Incidence	Incidence	Annual minimum monthly precipitation	Arboviral diseases	Tick-borne encephalitis	Virus	ZVB	Vectored	Flavivirus	Tick	Mammals (multispecies)	1	Correlation	Spearman rank correlation	14	NA	Correlation coefficient	Linear	NA	-0.76	NA	NA	NA	NA	>0.05	NA	no change	Results	10.1038/s41598-021-00167-z	Europe	Northern Arctic Region	All regions	68	23.5	2002-2015	2021	1	NA	S1 heatmap	Scientific Reports	NA	new	NA	NA	NA
214n	R661	X912	Precipitation	Human disease incidence	Incidence	Incidence	Spring precipitation	Arboviral diseases	Tick-borne encephalitis	Virus	ZVB	Vectored	Flavivirus	Tick	Mammals (multispecies)	1	Correlation	Spearman rank correlation	14	NA	Correlation coefficient	Linear	NA	-0.98	NA	NA	NA	NA	<0.01	NA	decrease	Results	10.1038/s41598-021-00167-z	Europe	Northern Arctic Region	All regions	68	23.5	2002-2015	2021	1	NA	Significant combined-row metric	Scientific Reports	NA	new	NA	NA	NA
260	R731	X982	Temperature	Human disease incidence	Incidence	Presence of cases	Mean temperature Apr√¢¬Ä¬ìOct (√Ç¬∞F)	Arboviral diseases	West Nile Virus	Virus	ZVB	Vectored	Flavivirus	Mosquito	Birds	1.8	GL(M)M	Logistic regression	287	0	Odds ratio	Linear	NA	0.661111	0.583333	0.75	95% CI	NA	<0.01	<0.0001	increase	Results	10.1016/j.amepre.2005.10.008	North America	USA	Colorado;Nebraska;Louisiana;Pennsylvania	39.5	-98.35	2002-2003	2006	1	NA	Crop sales also significant; Specific_scale represents per 1√Ç¬∞F expressed using 1.8 token; N=287 counties; OR and CI from Table 2	American Journal of Preventive Medicine	NA	new	NA	NA	NA
260	R732	X983	Precipitation	Human disease incidence	Incidence	Presence of cases	Average annual precipitation (inches)	Arboviral diseases	West Nile Virus	Virus	ZVB	Vectored	Flavivirus	Mosquito	Birds	1	GL(M)M	Logistic regression	287	0	Odds ratio	Linear	NA	NA	NA	NA	NA	NA	>0.05	NA	no change	Results	10.1016/j.amepre.2005.10.008	North America	USA	Colorado;Nebraska;Louisiana;Pennsylvania	39.5	-98.35	2002-2003	2006	1	NA	Precipitation was not significant in models per Results and Discussion; no OR reported in paper	American Journal of Preventive Medicine	NA	new	NA	NA	NA
262	R749	X1000	Precipitation	Human disease incidence	Incidence	Human WNV disease incidence presence or absence by census block group	Annual total precipitation (mm) year of occurrence 2002; PRISM 4-km	Arboviral diseases	West Nile Virus	Virus	ZVB	Vectored	Flavivirus	Mosquito	Birds	NA	Other	Welch t-test	56	0	T-value	Linear	NA	-0.33	NA	NA	NA	NA	>0.05	0.74	increase	Results	10.1186/1476-072X-7-19	North America	USA	Iowa (statewide)	42.07	-93.5	2002-2006	2008	1	0	Annual means PRISM; Welch t-test equal variances not assumed; direction based on difference in means; N not available; centroid estimated; lag 0	International Journal of Health Geographics	NA	new	NA	NA	NA
262	R750	X1001	Humidity	Human disease incidence	Incidence	Human WNV disease incidence presence or absence by census block group	Annual mean dewpoint (√Ç¬∞C) year of occurrence 2002; PRISM 4-km	Arboviral diseases	West Nile Virus	Virus	ZVB	Vectored	Flavivirus	Mosquito	Birds	NA	Other	Welch t-test	56	0	T-value	Linear	NA	0.5	NA	NA	NA	NA	>0.05	0.62	no change	Results	10.1186/1476-072X-7-19	North America	USA	Iowa (statewide)	42.07	-93.5	2002-2006	2008	1	0	Annual means PRISM; Welch t-test; N not available; centroid estimated; lag 0	International Journal of Health Geographics	NA	new	NA	NA	NA
262	R751	X1002	Temperature	Human disease incidence	Incidence	Human WNV disease incidence presence or absence by census block group	Annual mean maximum temperature (√Ç¬∞C) year of occurrence 2002; PRISM 4-km	Arboviral diseases	West Nile Virus	Virus	ZVB	Vectored	Flavivirus	Mosquito	Birds	NA	Other	Welch t-test	56	0	T-value	Linear	NA	-0.37	NA	NA	NA	NA	>0.05	0.71	no change	Results	10.1186/1476-072X-7-19	North America	USA	Iowa (statewide)	42.07	-93.5	2002-2006	2008	1	0	Annual means PRISM; Welch t-test; lag 0	International Journal of Health Geographics	NA	new	NA	NA	NA
262	R752	X1003	Temperature	Human disease incidence	Incidence	Human WNV disease incidence presence or absence by census block group	Annual mean minimum temperature (√Ç¬∞C) year of occurrence 2002; PRISM 4-km	Arboviral diseases	West Nile Virus	Virus	ZVB	Vectored	Flavivirus	Mosquito	Birds	NA	Other	Welch t-test	56	0	T-value	Linear	NA	0.66	NA	NA	NA	NA	>0.05	0.52	no change	Results	10.1186/1476-072X-7-19	North America	USA	Iowa (statewide)	42.07	-93.5	2002-2006	2008	1	0	Annual means PRISM; Welch t-test; lag 0	International Journal of Health Geographics	NA	new	NA	NA	NA
262	R753	X1004	Precipitation	Human disease incidence	Incidence	Human WNV disease incidence presence or absence by census block group	Annual total precipitation (mm) year of occurrence 2003; PRISM 4-km	Arboviral diseases	West Nile Virus	Virus	ZVB	Vectored	Flavivirus	Mosquito	Birds	NA	Other	Welch t-test	142	0	T-value	Linear	NA	-5.63	NA	NA	NA	NA	<0.001	NA	decrease	Results	10.1186/1476-072X-7-19	North America	USA	Iowa (statewide)	42.07	-93.5	2002-2006	2008	1	0	With WNV mean lower than without; lag 0	International Journal of Health Geographics	NA	new	NA	NA	NA
262	R754	X1005	Humidity	Human disease incidence	Incidence	Human WNV disease incidence presence or absence by census block group	Annual mean dewpoint (√Ç¬∞C) year of occurrence 2003; PRISM 4-km	Arboviral diseases	West Nile Virus	Virus	ZVB	Vectored	Flavivirus	Mosquito	Birds	NA	Other	Welch t-test	142	0	T-value	Linear	NA	-3.38	NA	NA	NA	NA	<0.001	NA	decrease	Results	10.1186/1476-072X-7-19	North America	USA	Iowa (statewide)	42.07	-93.5	2002-2006	2008	1	0	With WNV mean lower than without; lag 0	International Journal of Health Geographics	NA	new	NA	NA	NA
262	R755	X1006	Temperature	Human disease incidence	Incidence	Human WNV disease incidence presence or absence by census block group	Annual mean maximum temperature (√Ç¬∞C) year of occurrence 2003; PRISM 4-km	Arboviral diseases	West Nile Virus	Virus	ZVB	Vectored	Flavivirus	Mosquito	Birds	NA	Other	Welch t-test	142	0	T-value	Linear	NA	0.7	NA	NA	NA	NA	>0.05	0.483	no change	Results	10.1186/1476-072X-7-19	North America	USA	Iowa (statewide)	42.07	-93.5	2002-2006	2008	1	0	lag 0	International Journal of Health Geographics	NA	new	NA	NA	NA
262	R756	X1007	Temperature	Human disease incidence	Incidence	Human WNV disease incidence presence or absence by census block group	Annual mean minimum temperature (√Ç¬∞C) year of occurrence 2003; PRISM 4-km	Arboviral diseases	West Nile Virus	Virus	ZVB	Vectored	Flavivirus	Mosquito	Birds	NA	Other	Welch t-test	142	0	T-value	Linear	NA	-3.75	NA	NA	NA	NA	<0.001	NA	decrease	Results	10.1186/1476-072X-7-19	North America	USA	Iowa (statewide)	42.07	-93.5	2002-2006	2008	1	0	With WNV mean lower than without; lag 0	International Journal of Health Geographics	NA	new	NA	NA	NA
262	R757	X1008	Precipitation	Human disease incidence	Incidence	Human WNV disease incidence presence or absence by census block group	Annual total precipitation (mm) year of occurrence 2004; PRISM 4-km	Arboviral diseases	West Nile Virus	Virus	ZVB	Vectored	Flavivirus	Mosquito	Birds	NA	Other	Welch t-test	22	0	T-value	Linear	NA	0.12	NA	NA	NA	NA	>0.05	0.901	no change	Results	10.1186/1476-072X-7-19	North America	USA	Iowa (statewide)	42.07	-93.5	2002-2006	2008	1	0	lag 0	International Journal of Health Geographics	NA	new	NA	NA	NA
262	R758	X1009	Humidity	Human disease incidence	Incidence	Human WNV disease incidence presence or absence by census block group	Annual mean dewpoint (√Ç¬∞C) year of occurrence 2004; PRISM 4-km	Arboviral diseases	West Nile Virus	Virus	ZVB	Vectored	Flavivirus	Mosquito	Birds	NA	Other	Welch t-test	22	0	T-value	Linear	NA	-1.71	NA	NA	NA	NA	>0.05	0.1	no change	Results	10.1186/1476-072X-7-19	North America	USA	Iowa (statewide)	42.07	-93.5	2002-2006	2008	1	0	lag 0	International Journal of Health Geographics	NA	new	NA	NA	NA
262	R759	X1010	Temperature	Human disease incidence	Incidence	Human WNV disease incidence presence or absence by census block group	Annual mean maximum temperature (√Ç¬∞C) year of occurrence 2004; PRISM 4-km	Arboviral diseases	West Nile Virus	Virus	ZVB	Vectored	Flavivirus	Mosquito	Birds	NA	Other	Welch t-test	22	0	T-value	Linear	NA	-1.86	NA	NA	NA	NA	>0.05	0.076	no change	Results	10.1186/1476-072X-7-19	North America	USA	Iowa (statewide)	42.07	-93.5	2002-2006	2008	1	0	lag 0	International Journal of Health Geographics	NA	new	NA	NA	NA
262	R760	X1011	Temperature	Human disease incidence	Incidence	Human WNV disease incidence presence or absence by census block group	Annual mean minimum temperature (√Ç¬∞C) year of occurrence 2004; PRISM 4-km	Arboviral diseases	West Nile Virus	Virus	ZVB	Vectored	Flavivirus	Mosquito	Birds	NA	Other	Welch t-test	22	0	T-value	Linear	NA	-2.51	NA	NA	NA	NA	<0.05	0.02	decrease	Results	10.1186/1476-072X-7-19	North America	USA	Iowa (statewide)	42.07	-93.5	2002-2006	2008	1	0	With WNV mean lower than without; lag 0	International Journal of Health Geographics	NA	new	NA	NA	NA
262	R761	X1012	Precipitation	Human disease incidence	Incidence	Human WNV disease incidence presence or absence by census block group	Annual total precipitation (mm) year of occurrence 2005; PRISM 4-km	Arboviral diseases	West Nile Virus	Virus	ZVB	Vectored	Flavivirus	Mosquito	Birds	NA	Other	Welch t-test	37	0	T-value	Linear	NA	0.66	NA	NA	NA	NA	>0.05	0.515	no change	Results	10.1186/1476-072X-7-19	North America	USA	Iowa (statewide)	42.07	-93.5	2002-2006	2008	1	0	lag 0	International Journal of Health Geographics	NA	new	NA	NA	NA
262	R762	X1013	Humidity	Human disease incidence	Incidence	Human WNV disease incidence presence or absence by census block group	Annual mean dewpoint (√Ç¬∞C) year of occurrence 2005; PRISM 4-km	Arboviral diseases	West Nile Virus	Virus	ZVB	Vectored	Flavivirus	Mosquito	Birds	NA	Other	Welch t-test	37	0	T-value	Linear	NA	-0.1	NA	NA	NA	NA	>0.05	0.922	no change	Results	10.1186/1476-072X-7-19	North America	USA	Iowa (statewide)	42.07	-93.5	2002-2006	2008	1	0	lag 0	International Journal of Health Geographics	NA	new	NA	NA	NA
262	R763	X1014	Temperature	Human disease incidence	Incidence	Human WNV disease incidence presence or absence by census block group	Annual mean maximum temperature (√Ç¬∞C) year of occurrence 2005; PRISM 4-km	Arboviral diseases	West Nile Virus	Virus	ZVB	Vectored	Flavivirus	Mosquito	Birds	NA	Other	Welch t-test	37	0	T-value	Linear	NA	-0.55	NA	NA	NA	NA	>0.05	0.583	no change	Results	10.1186/1476-072X-7-19	North America	USA	Iowa (statewide)	42.07	-93.5	2002-2006	2008	1	0	lag 0	International Journal of Health Geographics	NA	new	NA	NA	NA
262	R764	X1015	Temperature	Human disease incidence	Incidence	Human WNV disease incidence presence or absence by census block group	Annual mean minimum temperature (√Ç¬∞C) year of occurrence 2005; PRISM 4-km	Arboviral diseases	West Nile Virus	Virus	ZVB	Vectored	Flavivirus	Mosquito	Birds	NA	Other	Welch t-test	37	0	T-value	Linear	NA	-2.74	NA	NA	NA	NA	<0.05	0.01	decrease	Results	10.1186/1476-072X-7-19	North America	USA	Iowa (statewide)	42.07	-93.5	2002-2006	2008	1	0	With WNV mean lower than without; lag 0	International Journal of Health Geographics	NA	new	NA	NA	NA
262	R765	X1016	Precipitation	Human disease incidence	Incidence	Human WNV disease incidence presence or absence by census block group	Annual total precipitation (mm) year of occurrence 2006; PRISM 4-km	Arboviral diseases	West Nile Virus	Virus	ZVB	Vectored	Flavivirus	Mosquito	Birds	NA	Other	Welch t-test	37	0	T-value	Linear	NA	-2.9	NA	NA	NA	NA	<0.01	0.006	decrease	Results	10.1186/1476-072X-7-19	North America	USA	Iowa (statewide)	42.07	-93.5	2002-2006	2008	1	0	With WNV mean lower than without; lag 0	International Journal of Health Geographics	NA	new	NA	NA	NA
262	R766	X1017	Humidity	Human disease incidence	Incidence	Human WNV disease incidence presence or absence by census block group	Annual mean dewpoint (√Ç¬∞C) year of occurrence 2006; PRISM 4-km	Arboviral diseases	West Nile Virus	Virus	ZVB	Vectored	Flavivirus	Mosquito	Birds	NA	Other	Welch t-test	37	0	T-value	Linear	NA	-1.09	NA	NA	NA	NA	>0.05	0.283	no change	Results	10.1186/1476-072X-7-19	North America	USA	Iowa (statewide)	42.07	-93.5	2002-2006	2008	1	0	lag 0	International Journal of Health Geographics	NA	new	NA	NA	NA
262	R767	X1018	Temperature	Human disease incidence	Incidence	Human WNV disease incidence presence or absence by census block group	Annual mean maximum temperature (√Ç¬∞C) year of occurrence 2006; PRISM 4-km	Arboviral diseases	West Nile Virus	Virus	ZVB	Vectored	Flavivirus	Mosquito	Birds	NA	Other	Welch t-test	37	0	T-value	Linear	NA	0.28	NA	NA	NA	NA	>0.05	0.783	no change	Results	10.1186/1476-072X-7-19	North America	USA	Iowa (statewide)	42.07	-93.5	2002-2006	2008	1	0	lag 0	International Journal of Health Geographics	NA	new	NA	NA	NA
262	R768	X1019	Temperature	Human disease incidence	Incidence	Human WNV disease incidence presence or absence by census block group	Annual mean minimum temperature (√Ç¬∞C) year of occurrence 2006; PRISM 4-km	Arboviral diseases	West Nile Virus	Virus	ZVB	Vectored	Flavivirus	Mosquito	Birds	NA	Other	Welch t-test	37	0	T-value	Linear	NA	-1.56	NA	NA	NA	NA	>0.05	0.128	no change	Results	10.1186/1476-072X-7-19	North America	USA	Iowa (statewide)	42.07	-93.5	2002-2006	2008	1	0	lag 0	International Journal of Health Geographics	NA	new	NA	NA	NA
262	R769	X1020	Precipitation	Human disease incidence	Incidence	Human WNV disease incidence presence or absence by census block group	Annual total precipitation (mm) preceding year relative to 2002; PRISM 4-km	Arboviral diseases	West Nile Virus	Virus	ZVB	Vectored	Flavivirus	Mosquito	Birds	NA	Other	Welch t-test	56	0	T-value	Linear	NA	0.56	NA	NA	NA	NA	>0.05	0.58	no change	Results	10.1186/1476-072X-7-19	North America	USA	Iowa (statewide)	42.07	-93.5	2002-2006	2008	1	12	Annual means PRISM; preceding year; Welch t-test; N not available; centroid estimated	International Journal of Health Geographics	NA	new	NA	NA	NA
262	R770	X1021	Humidity	Human disease incidence	Incidence	Human WNV disease incidence presence or absence by census block group	Annual mean dewpoint (√Ç¬∞C) preceding year relative to 2002; PRISM 4-km	Arboviral diseases	West Nile Virus	Virus	ZVB	Vectored	Flavivirus	Mosquito	Birds	NA	Other	Welch t-test	56	0	T-value	Linear	NA	-0.37	NA	NA	NA	NA	>0.05	0.71	no change	Results	10.1186/1476-072X-7-19	North America	USA	Iowa (statewide)	42.07	-93.5	2002-2006	2008	1	12	preceding year; Welch t-test	International Journal of Health Geographics	NA	new	NA	NA	NA
262	R771	X1022	Temperature	Human disease incidence	Incidence	Human WNV disease incidence presence or absence by census block group	Annual mean maximum temperature (√Ç¬∞C) preceding year relative to 2002; PRISM 4-km	Arboviral diseases	West Nile Virus	Virus	ZVB	Vectored	Flavivirus	Mosquito	Birds	NA	Other	Welch t-test	56	0	T-value	Linear	NA	-0.57	NA	NA	NA	NA	>0.05	0.57	no change	Results	10.1186/1476-072X-7-19	North America	USA	Iowa (statewide)	42.07	-93.5	2002-2006	2008	1	12	preceding year	International Journal of Health Geographics	NA	new	NA	NA	NA
262	R772	X1023	Temperature	Human disease incidence	Incidence	Human WNV disease incidence presence or absence by census block group	Annual mean minimum temperature (√Ç¬∞C) preceding year relative to 2002; PRISM 4-km	Arboviral diseases	West Nile Virus	Virus	ZVB	Vectored	Flavivirus	Mosquito	Birds	NA	Other	Welch t-test	56	0	T-value	Linear	NA	-0.57	NA	NA	NA	NA	>0.05	0.57	no change	Results	10.1186/1476-072X-7-19	North America	USA	Iowa (statewide)	42.07	-93.5	2002-2006	2008	1	12	preceding year	International Journal of Health Geographics	NA	new	NA	NA	NA
262	R773	X1024	Precipitation	Human disease incidence	Incidence	Human WNV disease incidence presence or absence by census block group	Annual total precipitation (mm) preceding year relative to 2003; PRISM 4-km	Arboviral diseases	West Nile Virus	Virus	ZVB	Vectored	Flavivirus	Mosquito	Birds	NA	Other	Welch t-test	145	0	T-value	Linear	NA	-8.19	NA	NA	NA	NA	<0.001	NA	decrease	Results	10.1186/1476-072X-7-19	North America	USA	Iowa (statewide)	42.07	-93.5	2002-2006	2008	1	12	With WNV mean lower than without; preceding year	International Journal of Health Geographics	NA	new	NA	NA	NA
262	R774	X1025	Humidity	Human disease incidence	Incidence	Human WNV disease incidence presence or absence by census block group	Annual mean dewpoint (√Ç¬∞C) preceding year relative to 2003; PRISM 4-km	Arboviral diseases	West Nile Virus	Virus	ZVB	Vectored	Flavivirus	Mosquito	Birds	NA	Other	Welch t-test	145	0	T-value	Linear	NA	-6.01	NA	NA	NA	NA	<0.001	NA	decrease	Results	10.1186/1476-072X-7-19	North America	USA	Iowa (statewide)	42.07	-93.5	2002-2006	2008	1	12	preceding year	International Journal of Health Geographics	NA	new	NA	NA	NA
262	R775	X1026	Temperature	Human disease incidence	Incidence	Human WNV disease incidence presence or absence by census block group	Annual mean maximum temperature (√Ç¬∞C) preceding year relative to 2003; PRISM 4-km	Arboviral diseases	West Nile Virus	Virus	ZVB	Vectored	Flavivirus	Mosquito	Birds	NA	Other	Welch t-test	145	0	T-value	Linear	NA	0.31	NA	NA	NA	NA	>0.05	0.76	no change	Results	10.1186/1476-072X-7-19	North America	USA	Iowa (statewide)	42.07	-93.5	2002-2006	2008	1	12	preceding year	International Journal of Health Geographics	NA	new	NA	NA	NA
262	R776	X1027	Temperature	Human disease incidence	Incidence	Human WNV disease incidence presence or absence by census block group	Annual mean minimum temperature (√Ç¬∞C) preceding year relative to 2003; PRISM 4-km	Arboviral diseases	West Nile Virus	Virus	ZVB	Vectored	Flavivirus	Mosquito	Birds	NA	Other	Welch t-test	145	0	T-value	Linear	NA	-5.48	NA	NA	NA	NA	<0.001	NA	decrease	Results	10.1186/1476-072X-7-19	North America	USA	Iowa (statewide)	42.07	-93.5	2002-2006	2008	1	12	preceding year	International Journal of Health Geographics	NA	new	NA	NA	NA
262	R777	X1028	Precipitation	Human disease incidence	Incidence	Human WNV disease incidence presence or absence by census block group	Annual total precipitation (mm) preceding year relative to 2004; PRISM 4-km	Arboviral diseases	West Nile Virus	Virus	ZVB	Vectored	Flavivirus	Mosquito	Birds	NA	Other	Welch t-test	24	0	T-value	Linear	NA	-4.27	NA	NA	NA	NA	<0.001	NA	decrease	Results	10.1186/1476-072X-7-19	North America	USA	Iowa (statewide)	42.07	-93.5	2002-2006	2008	1	12	preceding year	International Journal of Health Geographics	NA	new	NA	NA	NA
262	R778	X1029	Humidity	Human disease incidence	Incidence	Human WNV disease incidence presence or absence by census block group	Annual mean dewpoint (√Ç¬∞C) preceding year relative to 2004; PRISM 4-km	Arboviral diseases	West Nile Virus	Virus	ZVB	Vectored	Flavivirus	Mosquito	Birds	NA	Other	Welch t-test	24	0	T-value	Linear	NA	-2.22	NA	NA	NA	NA	<0.05	0.037	decrease	Results	10.1186/1476-072X-7-19	North America	USA	Iowa (statewide)	42.07	-93.5	2002-2006	2008	1	12	preceding year	International Journal of Health Geographics	NA	new	NA	NA	NA
262	R779	X1030	Temperature	Human disease incidence	Incidence	Human WNV disease incidence presence or absence by census block group	Annual mean maximum temperature (√Ç¬∞C) preceding year relative to 2004; PRISM 4-km	Arboviral diseases	West Nile Virus	Virus	ZVB	Vectored	Flavivirus	Mosquito	Birds	NA	Other	Welch t-test	24	0	T-value	Linear	NA	-1.88	NA	NA	NA	NA	>0.05	0.074	no change	Results	10.1186/1476-072X-7-19	North America	USA	Iowa (statewide)	42.07	-93.5	2002-2006	2008	1	12	preceding year	International Journal of Health Geographics	NA	new	NA	NA	NA
262	R780	X1031	Temperature	Human disease incidence	Incidence	Human WNV disease incidence presence or absence by census block group	Annual mean minimum temperature (√Ç¬∞C) preceding year relative to 2004; PRISM 4-km	Arboviral diseases	West Nile Virus	Virus	ZVB	Vectored	Flavivirus	Mosquito	Birds	NA	Other	Welch t-test	24	0	T-value	Linear	NA	-2.47	NA	NA	NA	NA	<0.05	0.021	decrease	Results	10.1186/1476-072X-7-19	North America	USA	Iowa (statewide)	42.07	-93.5	2002-2006	2008	1	12	preceding year	International Journal of Health Geographics	NA	new	NA	NA	NA
262	R781	X1032	Precipitation	Human disease incidence	Incidence	Human WNV disease incidence presence or absence by census block group	Annual total precipitation (mm) preceding year relative to 2005; PRISM 4-km	Arboviral diseases	West Nile Virus	Virus	ZVB	Vectored	Flavivirus	Mosquito	Birds	NA	Other	Welch t-test	37	0	T-value	Linear	NA	-2.13	NA	NA	NA	NA	<0.05	0.041	decrease	Results	10.1186/1476-072X-7-19	North America	USA	Iowa (statewide)	42.07	-93.5	2002-2006	2008	1	12	preceding year	International Journal of Health Geographics	NA	new	NA	NA	NA
262	R782	X1033	Humidity	Human disease incidence	Incidence	Human WNV disease incidence presence or absence by census block group	Annual mean dewpoint (√Ç¬∞C) preceding year relative to 2005; PRISM 4-km	Arboviral diseases	West Nile Virus	Virus	ZVB	Vectored	Flavivirus	Mosquito	Birds	NA	Other	Welch t-test	37	0	T-value	Linear	NA	-2.36	NA	NA	NA	NA	<0.05	0.024	decrease	Results	10.1186/1476-072X-7-19	North America	USA	Iowa (statewide)	42.07	-93.5	2002-2006	2008	1	12	preceding year	International Journal of Health Geographics	NA	new	NA	NA	NA
262	R783	X1034	Temperature	Human disease incidence	Incidence	Human WNV disease incidence presence or absence by census block group	Annual mean maximum temperature (√Ç¬∞C) preceding year relative to 2005; PRISM 4-km	Arboviral diseases	West Nile Virus	Virus	ZVB	Vectored	Flavivirus	Mosquito	Birds	NA	Other	Welch t-test	37	0	T-value	Linear	NA	-0.68	NA	NA	NA	NA	>0.05	0.5	no change	Results	10.1186/1476-072X-7-19	North America	USA	Iowa (statewide)	42.07	-93.5	2002-2006	2008	1	12	preceding year	International Journal of Health Geographics	NA	new	NA	NA	NA
262	R784	X1035	Temperature	Human disease incidence	Incidence	Human WNV disease incidence presence or absence by census block group	Annual mean minimum temperature (√Ç¬∞C) preceding year relative to 2005; PRISM 4-km	Arboviral diseases	West Nile Virus	Virus	ZVB	Vectored	Flavivirus	Mosquito	Birds	NA	Other	Welch t-test	37	0	T-value	Linear	NA	-2.97	NA	NA	NA	NA	<0.01	0.005	decrease	Results	10.1186/1476-072X-7-19	North America	USA	Iowa (statewide)	42.07	-93.5	2002-2006	2008	1	12	preceding year	International Journal of Health Geographics	NA	new	NA	NA	NA
262	R785	X1036	Precipitation	Human disease incidence	Incidence	Human WNV disease incidence presence or absence by census block group	Annual total precipitation (mm) preceding year relative to 2006; PRISM 4-km	Arboviral diseases	West Nile Virus	Virus	ZVB	Vectored	Flavivirus	Mosquito	Birds	NA	Other	Welch t-test	37	0	T-value	Linear	NA	0.74	NA	NA	NA	NA	>0.05	0.464	no change	Results	10.1186/1476-072X-7-19	North America	USA	Iowa (statewide)	42.07	-93.5	2002-2006	2008	1	12	preceding year	International Journal of Health Geographics	NA	new	NA	NA	NA
262	R786	X1037	Humidity	Human disease incidence	Incidence	Human WNV disease incidence presence or absence by census block group	Annual mean dewpoint (√Ç¬∞C) preceding year relative to 2006; PRISM 4-km	Arboviral diseases	West Nile Virus	Virus	ZVB	Vectored	Flavivirus	Mosquito	Birds	NA	Other	Welch t-test	37	0	T-value	Linear	NA	-0.23	NA	NA	NA	NA	>0.05	0.818	no change	Results	10.1186/1476-072X-7-19	North America	USA	Iowa (statewide)	42.07	-93.5	2002-2006	2008	1	12	preceding year	International Journal of Health Geographics	NA	new	NA	NA	NA
262	R787	X1038	Temperature	Human disease incidence	Incidence	Human WNV disease incidence presence or absence by census block group	Annual mean maximum temperature (√Ç¬∞C) preceding year relative to 2006; PRISM 4-km	Arboviral diseases	West Nile Virus	Virus	ZVB	Vectored	Flavivirus	Mosquito	Birds	NA	Other	Welch t-test	37	0	T-value	Linear	NA	0.07	NA	NA	NA	NA	>0.05	0.94	no change	Results	10.1186/1476-072X-7-19	North America	USA	Iowa (statewide)	42.07	-93.5	2002-2006	2008	1	12	preceding year	International Journal of Health Geographics	NA	new	NA	NA	NA
262	R788	X1039	Temperature	Human disease incidence	Incidence	Human WNV disease incidence presence or absence by census block group	Annual mean minimum temperature (√Ç¬∞C) preceding year relative to 2006; PRISM 4-km	Arboviral diseases	West Nile Virus	Virus	ZVB	Vectored	Flavivirus	Mosquito	Birds	NA	Other	Welch t-test	37	0	T-value	Linear	NA	-1.48	NA	NA	NA	NA	>0.05	0.147	no change	Results	10.1186/1476-072X-7-19	North America	USA	Iowa (statewide)	42.07	-93.5	2002-2006	2008	1	12	preceding year	International Journal of Health Geographics	NA	new	NA	NA	NA
253	R697	X948	Temperature	Human outbreak occurrence	Cases	Presence of human WNF cases (district)	Monthly temperature anomaly (z) relative to 1981√¢¬Ä¬ì2010, July (TMPJUL)	Arboviral diseases	West Nile Virus	Virus	ZVB	Vectored	Flavivirus	Mosquito	Birds	1	GL(M)M	Logistic regression (multivariate)	1113	0	Beta coefficient	Linear	NA	0.37	0.32	0.41	95% CI	NA	<0.001	<1e-7	increase	Results	10.1186/1476-072X-13-26	Europe;Asia;Africa	Greece;Hungary;Romania;Italy;Russia;Israel;Turkey;Tunisia;Algeria;Morocco;Spain;Portugal;France;Serbia;Croatia;Bulgaria;Bosnia and Herzegovina	District-level (NUTS3/GAUL)	NA	NA	2002-2011	2014	1	NA	Multicountry district-level model; N equals districts modeled; coefficients adjusted for other covariates; z-score unit implies per 1 SD anomaly; coordinates not provided (multi-country).	International Journal of Health Geographics	NA	new	NA	NA	NA
253	R698	X949	Precipitation	Human outbreak occurrence	Cases	Presence of human WNF cases (district)	MNDWI anomaly (z), MODIS 8-day period 21 (June 9√¢¬Ä¬ì16), relative to 2002√¢¬Ä¬ì2011	Arboviral diseases	West Nile Virus	Virus	ZVB	Vectored	Flavivirus	Mosquito	Birds	1	GL(M)M	Logistic regression (multivariate)	1113	0	Beta coefficient	Linear	NA	1.14	1.06	1.22	95% CI	NA	<0.001	<1e-15	increase	Results	10.1186/1476-072X-13-26	Europe;Asia;Africa	Greece;Hungary;Romania;Italy;Russia;Israel;Turkey;Tunisia;Algeria;Morocco;Spain;Portugal;France;Serbia;Croatia;Bulgaria;Bosnia and Herzegovina	District-level (NUTS3/GAUL)	NA	NA	2002-2011	2014	1	NA	MNDWI measured early June (pre-season); multicountry district-level model; N equals districts modeled; coefficients adjusted for other covariates; z-score unit implies per 1 SD anomaly; coordinates not provided (multi-country).	International Journal of Health Geographics	NA	new	NA	NA	NA
276	R908	X1159	Temperature	Human disease incidence	Cases	Confirmed human cases	Average weekly temperature (√Ç¬∞C); ALL years; lag 0 weeks	Arboviral diseases	West Nile Virus	Virus	ZVB	Vectored	Flavivirus	Mosquito	Birds	NA	Correlation	Spearman rank correlation	228	0	Correlation coefficient	Linear	NA	0.1691	NA	NA	NA	NA	<0.001	NA	increase	Supplementary (Table S3)	10.1371/journal.pone.0183568	North America	Canada	All HUs (Southern Ontario PHUs)	43.7	-79.5	2002-2013	2017	1	0	Weekly data; ALL=2002√¢¬Ä¬ì2013; √¢¬Ä¬ò02√¢¬Ä¬ò12=epidemic years 2002 & 2012; N not reported; coordinates approximate centroid.	PLOS ONE	NA	new	NA	NA	NA
276	R909	X1160	Temperature	Human disease incidence	Cases	Confirmed human cases	Average weekly temperature (√Ç¬∞C); ALL years; lag 1 weeks	Arboviral diseases	West Nile Virus	Virus	ZVB	Vectored	Flavivirus	Mosquito	Birds	NA	Correlation	Spearman rank correlation	216	0	Correlation coefficient	Linear	NA	0.2384	NA	NA	NA	NA	<0.001	NA	increase	Supplementary (Table S3)	10.1371/journal.pone.0183568	North America	Canada	All HUs (Southern Ontario PHUs)	43.7	-79.5	2002-2013	2017	1	0.25	Weekly data; ALL=2002√¢¬Ä¬ì2013; √¢¬Ä¬ò02√¢¬Ä¬ò12=epidemic years 2002 & 2012; N not reported; coordinates approximate centroid.	PLOS ONE	NA	new	NA	NA	NA
276	R910	X1161	Temperature	Human disease incidence	Cases	Confirmed human cases	Average weekly temperature (√Ç¬∞C); ALL years; lag 2 weeks	Arboviral diseases	West Nile Virus	Virus	ZVB	Vectored	Flavivirus	Mosquito	Birds	NA	Correlation	Spearman rank correlation	204	0	Correlation coefficient	Linear	NA	0.2791	NA	NA	NA	NA	<0.001	NA	increase	Supplementary (Table S3)	10.1371/journal.pone.0183568	North America	Canada	All HUs (Southern Ontario PHUs)	43.7	-79.5	2002-2013	2017	1	0.5	Weekly data; ALL=2002√¢¬Ä¬ì2013; √¢¬Ä¬ò02√¢¬Ä¬ò12=epidemic years 2002 & 2012; N not reported; coordinates approximate centroid.	PLOS ONE	NA	new	NA	NA	NA
276	R911	X1162	Temperature	Human disease incidence	Cases	Confirmed human cases	Average weekly temperature (√Ç¬∞C); ALL years; lag 3 weeks	Arboviral diseases	West Nile Virus	Virus	ZVB	Vectored	Flavivirus	Mosquito	Birds	NA	Correlation	Spearman rank correlation	192	0	Correlation coefficient	Linear	NA	0.3291	NA	NA	NA	NA	<0.001	NA	increase	Supplementary (Table S3)	10.1371/journal.pone.0183568	North America	Canada	All HUs (Southern Ontario PHUs)	43.7	-79.5	2002-2013	2017	1	0.75	Weekly data; ALL=2002√¢¬Ä¬ì2013; √¢¬Ä¬ò02√¢¬Ä¬ò12=epidemic years 2002 & 2012; N not reported; coordinates approximate centroid.	PLOS ONE	NA	new	NA	NA	NA
276	R912	X1163	Temperature	Human disease incidence	Cases	Confirmed human cases	Average weekly temperature (√Ç¬∞C); ALL years; lag 4 weeks	Arboviral diseases	West Nile Virus	Virus	ZVB	Vectored	Flavivirus	Mosquito	Birds	NA	Correlation	Spearman rank correlation	180	0	Correlation coefficient	Linear	NA	0.3328	NA	NA	NA	NA	<0.001	NA	increase	Supplementary (Table S3)	10.1371/journal.pone.0183568	North America	Canada	All HUs (Southern Ontario PHUs)	43.7	-79.5	2002-2013	2017	1	1	Weekly data; ALL=2002√¢¬Ä¬ì2013; √¢¬Ä¬ò02√¢¬Ä¬ò12=epidemic years 2002 & 2012; N not reported; coordinates approximate centroid.	PLOS ONE	NA	new	NA	NA	NA
276	R913	X1164	Temperature	Human disease incidence	Cases	Confirmed human cases	Average weekly temperature (√Ç¬∞C); ALL years; lag 5 weeks	Arboviral diseases	West Nile Virus	Virus	ZVB	Vectored	Flavivirus	Mosquito	Birds	NA	Correlation	Spearman rank correlation	168	0	Correlation coefficient	Linear	NA	0.2822	NA	NA	NA	NA	<0.001	NA	increase	Supplementary (Table S3)	10.1371/journal.pone.0183568	North America	Canada	All HUs (Southern Ontario PHUs)	43.7	-79.5	2002-2013	2017	1	1.25	Weekly data; ALL=2002√¢¬Ä¬ì2013; √¢¬Ä¬ò02√¢¬Ä¬ò12=epidemic years 2002 & 2012; N not reported; coordinates approximate centroid.	PLOS ONE	NA	new	NA	NA	NA
276	R914	X1165	Temperature	Human disease incidence	Cases	Confirmed human cases	Average weekly temperature (√Ç¬∞C); ALL years; lag 6 weeks	Arboviral diseases	West Nile Virus	Virus	ZVB	Vectored	Flavivirus	Mosquito	Birds	NA	Correlation	Spearman rank correlation	156	0	Correlation coefficient	Linear	NA	0.2656	NA	NA	NA	NA	<0.001	NA	increase	Supplementary (Table S3)	10.1371/journal.pone.0183568	North America	Canada	All HUs (Southern Ontario PHUs)	43.7	-79.5	2002-2013	2017	1	1.5	Weekly data; ALL=2002√¢¬Ä¬ì2013; √¢¬Ä¬ò02√¢¬Ä¬ò12=epidemic years 2002 & 2012; N not reported; coordinates approximate centroid.	PLOS ONE	NA	new	NA	NA	NA
276	R915	X1166	Precipitation	Human disease incidence	Cases	Confirmed human cases	Weekly precipitation (mm); ALL years; lag 0 weeks	Arboviral diseases	West Nile Virus	Virus	ZVB	Vectored	Flavivirus	Mosquito	Birds	NA	Correlation	Spearman rank correlation	228	0	Correlation coefficient	Linear	NA	-0.0424	NA	NA	NA	NA	>0.05	NA	decrease	Supplementary (Table S3)	10.1371/journal.pone.0183568	North America	Canada	All HUs (Southern Ontario PHUs)	43.7	-79.5	2002-2013	2017	1	0	Weekly data; ALL=2002√¢¬Ä¬ì2013; √¢¬Ä¬ò02√¢¬Ä¬ò12=epidemic years 2002 & 2012; N not reported; coordinates approximate centroid.	PLOS ONE	NA	new	NA	NA	NA
276	R916	X1167	Precipitation	Human disease incidence	Cases	Confirmed human cases	Weekly precipitation (mm); ALL years; lag 1 weeks	Arboviral diseases	West Nile Virus	Virus	ZVB	Vectored	Flavivirus	Mosquito	Birds	NA	Correlation	Spearman rank correlation	216	0	Correlation coefficient	Linear	NA	-0.0464	NA	NA	NA	NA	>0.05	NA	decrease	Supplementary (Table S3)	10.1371/journal.pone.0183568	North America	Canada	All HUs (Southern Ontario PHUs)	43.7	-79.5	2002-2013	2017	1	0.25	Weekly data; ALL=2002√¢¬Ä¬ì2013; √¢¬Ä¬ò02√¢¬Ä¬ò12=epidemic years 2002 & 2012; N not reported; coordinates approximate centroid.	PLOS ONE	NA	new	NA	NA	NA
276	R917	X1168	Precipitation	Human disease incidence	Cases	Confirmed human cases	Weekly precipitation (mm); ALL years; lag 2 weeks	Arboviral diseases	West Nile Virus	Virus	ZVB	Vectored	Flavivirus	Mosquito	Birds	NA	Correlation	Spearman rank correlation	204	0	Correlation coefficient	Linear	NA	-0.072	NA	NA	NA	NA	<0.05	NA	decrease	Supplementary (Table S3)	10.1371/journal.pone.0183568	North America	Canada	All HUs (Southern Ontario PHUs)	43.7	-79.5	2002-2013	2017	1	0.5	Weekly data; ALL=2002√¢¬Ä¬ì2013; √¢¬Ä¬ò02√¢¬Ä¬ò12=epidemic years 2002 & 2012; N not reported; coordinates approximate centroid.	PLOS ONE	NA	new	NA	NA	NA
276	R918	X1169	Precipitation	Human disease incidence	Cases	Confirmed human cases	Weekly precipitation (mm); ALL years; lag 3 weeks	Arboviral diseases	West Nile Virus	Virus	ZVB	Vectored	Flavivirus	Mosquito	Birds	NA	Correlation	Spearman rank correlation	192	0	Correlation coefficient	Linear	NA	-0.0565	NA	NA	NA	NA	<0.05	NA	decrease	Supplementary (Table S3)	10.1371/journal.pone.0183568	North America	Canada	All HUs (Southern Ontario PHUs)	43.7	-79.5	2002-2013	2017	1	0.75	Weekly data; ALL=2002√¢¬Ä¬ì2013; √¢¬Ä¬ò02√¢¬Ä¬ò12=epidemic years 2002 & 2012; N not reported; coordinates approximate centroid.	PLOS ONE	NA	new	NA	NA	NA
276	R919	X1170	Precipitation	Human disease incidence	Cases	Confirmed human cases	Weekly precipitation (mm); ALL years; lag 4 weeks	Arboviral diseases	West Nile Virus	Virus	ZVB	Vectored	Flavivirus	Mosquito	Birds	NA	Correlation	Spearman rank correlation	180	0	Correlation coefficient	Linear	NA	-0.053	NA	NA	NA	NA	<0.05	NA	decrease	Supplementary (Table S3)	10.1371/journal.pone.0183568	North America	Canada	All HUs (Southern Ontario PHUs)	43.7	-79.5	2002-2013	2017	1	1	Weekly data; ALL=2002√¢¬Ä¬ì2013; √¢¬Ä¬ò02√¢¬Ä¬ò12=epidemic years 2002 & 2012; N not reported; coordinates approximate centroid.	PLOS ONE	NA	new	NA	NA	NA
276	R920	X1171	Precipitation	Human disease incidence	Cases	Confirmed human cases	Weekly precipitation (mm); ALL years; lag 5 weeks	Arboviral diseases	West Nile Virus	Virus	ZVB	Vectored	Flavivirus	Mosquito	Birds	NA	Correlation	Spearman rank correlation	168	0	Correlation coefficient	Linear	NA	-0.0605	NA	NA	NA	NA	<0.05	NA	decrease	Supplementary (Table S3)	10.1371/journal.pone.0183568	North America	Canada	All HUs (Southern Ontario PHUs)	43.7	-79.5	2002-2013	2017	1	1.25	Weekly data; ALL=2002√¢¬Ä¬ì2013; √¢¬Ä¬ò02√¢¬Ä¬ò12=epidemic years 2002 & 2012; N not reported; coordinates approximate centroid.	PLOS ONE	NA	new	NA	NA	NA
276	R921	X1172	Precipitation	Human disease incidence	Cases	Confirmed human cases	Weekly precipitation (mm); ALL years; lag 6 weeks	Arboviral diseases	West Nile Virus	Virus	ZVB	Vectored	Flavivirus	Mosquito	Birds	NA	Correlation	Spearman rank correlation	156	0	Correlation coefficient	Linear	NA	-0.0967	NA	NA	NA	NA	<0.001	NA	decrease	Supplementary (Table S3)	10.1371/journal.pone.0183568	North America	Canada	All HUs (Southern Ontario PHUs)	43.7	-79.5	2002-2013	2017	1	1.5	Weekly data; ALL=2002√¢¬Ä¬ì2013; √¢¬Ä¬ò02√¢¬Ä¬ò12=epidemic years 2002 & 2012; N not reported; coordinates approximate centroid.	PLOS ONE	NA	new	NA	NA	NA
275	R906	X1157	Precipitation	Human disease incidence	Incidence	Human WNV cases per 100,000 (annual, county-level)	SPEI (monthly), distributed lags to ~24 months; scenario: set negative SPEI values (drought) to 0 before prediction	Arboviral diseases	West Nile Virus	Virus	ZVB	Vectored	Flavivirus	Mosquito	Birds	1	GAM	Negative binomial GAM with thin-plate splines; distributed monthly lags; county & year fixed effects; log(population) offset	NA	0	Percent change	Nonlinear	NA	-26	NA	NA	NA	NA	NA	NA	increase	Abstract; Results	10.1029/2020GH000244	North America	United States	Nebraska; counties	41.5	-99.7	2002-2018	2020	1	24	Value reflects statewide percent decrease in predicted cumulative cases (2002√¢¬Ä¬ì2018) under a no-drought scenario; coordinates are Nebraska centroid; adjusted for cumulative incidence, county/year effects, and population offset; numeric N not stated due to exclusion of a never-case county varying by year.	GeoHealth	NA	new	NA	NA	NA
275	R907	X1158	Temperature	Human disease incidence	Incidence	Human WNV cases per 100,000 (annual, county-level)	Standardized mean temperature deviations (monthly), distributed lags to ~18 months; scenario: set positive anomalies (warm) to 0 before prediction	Arboviral diseases	West Nile Virus	Virus	ZVB	Vectored	Flavivirus	Mosquito	Birds	1	GAM	Negative binomial GAM with thin-plate splines; distributed monthly lags; county & year fixed effects; log(population) offset	NA	0	Percent change	Nonlinear	NA	-29	NA	NA	NA	NA	NA	NA	increase	Abstract; Results	10.1029/2020GH000244	North America	United States	Nebraska; counties	41.5	-99.7	2002-2018	2020	1	18	Value reflects statewide percent decrease in predicted cumulative cases (2002√¢¬Ä¬ì2018) under a no√¢¬Ä¬ìwarm-temperatures scenario; coordinates are Nebraska centroid; adjusted for cumulative incidence, county/year effects, and population offset; numeric N not stated due to exclusion of a never-case county varying by year.	GeoHealth	NA	new	NA	NA	NA
136	R354	X530	Temperature	Human disease incidence	Incidence	Standardised Incidence rates	Annual mean	Rickettsioses	Scrub typhus	Bacteria	ZVB	Vectored	Rickettsia	Mite	Mammals (multispecies)	1	Correlation	Spearman rank correlation	1558	NA	Correlation coefficient	Linear	NA	-0.21	NA	NA	NA	NA	<0.001	NA	decrease	Abstract	10.1016/j.actatropica.2011.05.018	Asia	Taiwan	NA	NA	NA	2003-2008	2011	1	NA	Can't access	Acta Tropica	3.074	NA	200	120.961	23.697
136	R355	X531	Precipitation	Human disease incidence	Incidence	Standardised Incidence rates	Annual total	Rickettsioses	Scrub typhus	Bacteria	ZVB	Vectored	Rickettsia	Mite	Mammals (multispecies)	1	Correlation	Spearman rank correlation	1558	NA	Correlation coefficient	Linear	NA	0.438	NA	NA	NA	NA	<0.001	NA	increase	Abstract	10.1016/j.actatropica.2011.05.018	Asia	Taiwan	NA	NA	NA	2003-2008	2011	1	NA	Can't access	Acta Tropica	3.074	NA	200	120.961	23.697
113	R256	X426	Temperature	Human disease incidence	Cases	Cases	Monthly mean	Leptospirosis	Leptospirosis	Bacteria	Z	Non-vectored	Leptospira	NA	Rodents	1	(S)ARIMA	Autoregressive integrated moving average model	1092	NA	Unstandardised coefficient	Linear	0.2196	-1.2018	NA	NA	NA	NA	>0.05	0.0535	decrease	Discussion	10.1016/S1995-7645(12)60095-9	Asia	Thailand	Northeast	NA	NA	2003-2009	2012	1	8	N-value = number of weather stations (13) multiplied by months in study period (84)	Asian Pacific Journal of Tropical Medicine	1.899	NA	64	103.62	17.0376
113	R257	X427	Precipitation	Human disease incidence	Cases	Cases	Monthly mean total	Leptospirosis	Leptospirosis	Bacteria	Z	Non-vectored	Leptospira	NA	Rodents	1	(S)ARIMA	Autoregressive integrated moving average model	1092	NA	Unstandardised coefficient	Linear	0.2182	0.0161	NA	NA	NA	NA	<0.05	0.0196	increase	Discussion	10.1016/S1995-7645(12)60095-9	Asia	Thailand	Northeast	NA	NA	2003-2009	2012	1	10	N-value = number of weather stations (13) multiplied by months in study period (84)	Asian Pacific Journal of Tropical Medicine	1.899	NA	64	103.62	17.0376
113	R255	X425	Precipitation	Human disease incidence	Cases	Cases	Monthly mean total	Leptospirosis	Leptospirosis	Bacteria	Z	Non-vectored	Leptospira	NA	Rodents	1	(S)ARIMA	Autoregressive integrated moving average model	1596	NA	Unstandardised coefficient	Linear	0.2539	0.0253	NA	NA	NA	NA	<0.05	0.0365	increase	Discussion	10.1016/S1995-7645(12)60095-9	Asia	Thailand	North	NA	NA	2003-2009	2012	1	7	N-value = number of weather stations (19) multiplied by months in study period (84)	Asian Pacific Journal of Tropical Medicine	1.899	NA	64	99.99	18.168
113	R254	X424	Temperature	Human disease incidence	Cases	Cases	Monthly mean	Leptospirosis	Leptospirosis	Bacteria	Z	Non-vectored	Leptospira	NA	Rodents	1	(S)ARIMA	Autoregressive integrated moving average model	1596	NA	Unstandardised coefficient	Linear	0.2536	2.6454	NA	NA	NA	NA	>0.05	0.0996	increase	Discussion	10.1016/S1995-7645(12)60095-9	Asia	Thailand	North	NA	NA	2003-2009	2012	1	7	N-value = number of weather stations (19) multiplied by months in study period (84)	Asian Pacific Journal of Tropical Medicine	1.899	NA	64	99.99	18.168
92	R182	X346	Precipitation	Host infection	Abundance	Quarterly case numbers	Monthly total	Leptospirosis	Canine Leptospirosis	Bacteria	Z	Non-vectored	Leptospira	NA	Rodents	1	GL(M)M	Univariate regression	108	NA	Correlation coefficient	Linear	0.39	0.62	NA	NA	NA	NA	<0.001	NA	increase	Abstract	10.3390/ijerph110707242	Europe	Switzerland	NA	NA	NA	2003-2012	2014	1	NA	N-value is number of months of study	Environmental Research and Public Health	3.531	NA	64	8.2275	46.8182
92	R181	X345	Temperature	Host infection	Abundance	Quarterly case numbers	Monthly mean	Leptospirosis	Canine Leptospirosis	Bacteria	Z	Non-vectored	Leptospira	NA	Rodents	1	GL(M)M	Univariate regression	108	NA	Correlation coefficient	Linear	0.73	0.85	NA	NA	NA	NA	<0.001	NA	increase	Abstract	10.3390/ijerph110707242	Europe	Switzerland	NA	NA	NA	2003-2012	2014	1	NA	N-value is number of months of study	Environmental Research and Public Health	3.531	NA	64	8.2275	46.8182
163	R415	X612	Precipitation	Human disease incidence	Cases	Cases	Winter minimum	Echinococcoses	Alveolar echinococcosis	Parasite	Z	Non-vectored	Echinocococcus	NA	Mammals (multispecies)	1	GL(M)M	Negative binomial regression	898	NA	Beta coefficient	Linear	NA	0.377	0.267	0.487	Std. error	0.11	<0.001	0.00061	increase	Discussion	http://dx.doi.org/10.1016/j.scitotenv.2022.159085	Asia	China	Qinghai-Tibet plateau	NA	NA	2003-2014	2023	1	NA	N-value is number of cases as worldclim data available for all cases, Non-linear option available	Science of The Total Environment	8.01	g	106	91.1174	29.6472
5	R10	X16	Humidity	Human disease incidence	Incidence	Incidence	mean relative	Rickettsioses	Murine typhus	Bacteria	ZVB	Vectored	Rickettsia	Flea	Mammals (multispecies)	1	GL(M)M	Regression analysis	168	NA	Unstandardised coefficient	Linear	NA	-0.001	-0.01	0.008	Std. error	0.009	>0.05	0.989	decrease	Abstract	https://doi.org/10.1371/journal.pntd.0009685.g006	Asia	Laos	Vientiane	17.9749	102.631	2003-2017	2021	1	NA	N-value is number of months of study, smaller dataset used because environmental metrics directly correlated to sample	PLOS neglected tropical diseases	4.548	g	106	102.631	17.9749
5	R8	X13	Humidity	Human disease incidence	Incidence	Incidence	mean relative	Rickettsioses	Scrub typhus	Bacteria	ZVB	Vectored	Rickettsia	Mite	Mammals (multispecies)	1	GL(M)M	Regression analysis	168	NA	Unstandardised coefficient	Linear	NA	0.003	0.002	0.004	Std. error	0.001	<0.001	NA	increase	Abstract	https://doi.org/10.1371/journal.pntd.0009685.g006	Asia	Laos	Vientiane	17.9749	102.631	2003-2017	2021	1	NA	N-value is number of months of study, smaller dataset used because environmental metrics directly correlated to sample	PLOS neglected tropical diseases	4.548	g	106	102.631	17.9749
5	R7	X12	Precipitation	Human disease incidence	Incidence	Incidence	total	Rickettsioses	Scrub typhus	Bacteria	ZVB	Vectored	Rickettsia	Mite	Mammals (multispecies)	1	GL(M)M	Regression analysis	168	NA	Unstandardised coefficient	Linear	NA	0.056	0.043	0.069	Std. error	0.013	<0.001	NA	increase	Abstract	https://doi.org/10.1371/journal.pntd.0009685.g006	Asia	Laos	Vientiane	17.9749	102.631	2003-2017	2021	1	NA	N-value is number of months of study, smaller dataset used because environmental metrics directly correlated to sample	PLOS neglected tropical diseases	4.548	g	106	102.631	17.9749
5	R9	X14	Temperature	Human disease incidence	Incidence	Incidence	mean	Rickettsioses	Murine typhus	Bacteria	ZVB	Vectored	Rickettsia	Flea	Mammals (multispecies)	1	GL(M)M	Regression analysis	168	NA	Unstandardised coefficient	Linear	NA	0.084	0.055	0.113	Std. error	0.029	<0.01	0.004	increase	Abstract	https://doi.org/10.1371/journal.pntd.0009685.g006	Asia	Laos	Vientiane	17.9749	102.631	2003-2017	2021	1	NA	N-value is number of months of study, smaller dataset used because environmental metrics directly correlated to sample	PLOS neglected tropical diseases	4.548	g	106	102.631	17.9749
5	R6	X11	Temperature	Human disease incidence	Incidence	Incidence	mean	Rickettsioses	Scrub typhus	Bacteria	ZVB	Vectored	Rickettsia	Mite	Mammals (multispecies)	1	GL(M)M	Regression analysis	168	NA	Unstandardised coefficient	Linear	NA	0.094	0.046	0.142	Std. error	0.048	>0.05	0.051	increase	Abstract	https://doi.org/10.1371/journal.pntd.0009685.g006	Asia	Laos	Vientiane	17.9749	102.631	2003-2017	2021	1	NA	N-value is number of months of study, smaller dataset used because environmental metrics directly correlated to sample	PLOS neglected tropical diseases	4.548	g	106	102.631	17.9749
158	R409	X598	Precipitation	Human disease incidence	Incidence	Cases	Monthly total	Rickettsioses	Scrub typhus	Bacteria	ZVB	Vectored	Rickettsia	Mite	Mammals (multispecies)	1	GL(M)M	Generalised linear model	23040	NA	Odds ratio	Linear	0.25	1.02	1.01	1.02	95% Confidence	NA	<0.0001	NA	increase	Discussion	https://doi.org/10.1371/journal.pntd.0008233	Asia	Thailand	Chiangrai province	19.8272	99.8734	2003-2018	2020	1	NA	N-value is number of sub-districts * number of months in study	PLOS neglected tropical diseases	4.548	g	46	99.8734	19.8272
158	R408	X597	Temperature	Human disease incidence	Incidence	Cases	Monthly mean	Rickettsioses	Scrub typhus	Bacteria	ZVB	Vectored	Rickettsia	Mite	Mammals (multispecies)	1	GL(M)M	Generalised linear model	23040	NA	Odds ratio	Linear	0.25	1.87	1.44	2.42	95% Confidence	NA	<0.0001	NA	increase	Discussion	https://doi.org/10.1371/journal.pntd.0008233	Asia	Thailand	Chiangrai province	19.8272	99.8734	2003-2018	2020	1	NA	N-value is number of sub-districts * number of months in study	PLOS neglected tropical diseases	4.548	g	46	99.8734	19.8272
245	R609	X860	Temperature	Human outbreak occurrence	Cases	Monthly occurrence of human YF report	Monthly seasonality covariates; day and night temperature; temperature range; EVI; rainfall; including 0-2 month lags; population-weighted and aggregated to municipality; multi-year monthly means	Arboviral diseases	Yellow fever	Virus	ZVB	Vectored	Flavivirus	Mosquito	Mammals (multispecies)	1	Other	Random Forest	12	NA	Correlation coefficient	Non-linear	NA	0.8	NA	NA	NA	NA	NA	NA	NA	Results	10.1038/s41467-021-23926-y	South America	Brazil	NA	-7.45797	-51.0863	2003-2018	2021	1	NA	Random forest classification predicting monthly occurrence of YF reports; correlations compare total monthly reports vs in-sample model predictions; climate covariates include rainfall and temperature; agricultural covariates include planting; harvesting; municipality-level data; correlation values drawn from Table 3 for the climate/vegetation seasonality model (OHC) for human reports	Nature Communications	NA	new	NA	NA	NA
245	R610	X861	Precipitation	Human outbreak occurrence	Cases	Monthly occurrence of human YF report	Monthly seasonality covariates; rainfall; day and night temperature; temperature range; EVI; including 0-2 month lags; population-weighted and aggregated to municipality; multi-year monthly means	Arboviral diseases	Yellow fever	Virus	ZVB	Vectored	Flavivirus	Mosquito	Mammals (multispecies)	1	Other	Random Forest	12	NA	Correlation coefficient	Non-linear	NA	0.8	NA	NA	NA	NA	NA	NA	NA	Results	10.1038/s41467-021-23926-y	South America	Brazil	NA	-7.45797	-51.0863	2003-2018	2021	1	NA	Random forest classification predicting monthly occurrence of YF reports; correlations compare total monthly reports vs in-sample model predictions; climate covariates include rainfall and temperature; agricultural covariates include planting; harvesting; municipality-level data; correlation values drawn from Table 3 for the climate/vegetation seasonality model (OHC) for human reports	Nature Communications	NA	new	NA	NA	NA
244	R607	X858	Temperature	Human outbreak occurrence	Cases	number of report months with √¢¬â¬•1 human YF case	mean day temperature (monthly average); standardized (1 SD)	Arboviral diseases	Yellow fever	Virus	ZVB	Vectored	Flavivirus	Mosquito	Mammals (multispecies)	1	GL(M)M	Negative binomial mixed model	5184	NA	Beta coefficient	Linear	0.66	-2.71	-5.1	-0.33	95% CI	NA	<0.05	NA	decrease	Abstract	10.1371/journal.pntd.0008974	South America	Multiple South American countries	Admin-1 provinces or states	-4.73145	-57.842	2003-2016	2021	1	0	Coefficients from Table 2; seasonal model only; dataset √¢¬â¬à 432 admin-1 units √É¬ó 12 months = 5184 rows; R√Ç¬≤ 0.66 (95% CI 0.64√¢¬Ä¬ì0.67)	PLOS Neglected Tropical Diseases	NA	new	NA	NA	NA
244	R608	X859	Precipitation	Human outbreak occurrence	Cases	number of report months with √¢¬â¬•1 human YF case	mean rainfall amplitude (Fourier amplitude of annual cycle); standardized (1 SD)	Arboviral diseases	Yellow fever	Virus	ZVB	Vectored	Flavivirus	Mosquito	Mammals (multispecies)	1	GL(M)M	Negative binomial mixed model	5184	NA	Beta coefficient	Linear	0.66	-0.35	-0.64	-0.06	95% CI	NA	<0.05	NA	decrease	Abstract	10.1371/journal.pntd.0008974	South America	Multiple South American countries	Admin-1 provinces or states	-4.73145	-57.842	2003-2016	2021	1	0	Coefficients from Table 2; seasonal model only; dataset √¢¬â¬à 432 admin-1 units √É¬ó 12 months = 5184 rows; R√Ç¬≤ 0.66 (95% CI 0.64√¢¬Ä¬ì0.67)	PLOS Neglected Tropical Diseases	NA	new	NA	NA	NA
75	R154	X277	Precipitation	Human disease incidence	Incidence	Incidence	Monthly total	Brucellosis	Brucellosis	Bacteria	Z	Non-vectored	Brucella	NA	Livestock	1	Correlation	Cross-correlation analysis	2688	NA	Correlation coefficient	Linear	NA	-0.63	NA	NA	NA	NA	<0.05	NA	decrease	Results	10.1186/1471-2334-13-547	Asia	China	Shanxi	37.8715	112.551	2004-2009	2013	1	3	N-value = number of weather stations (130) / number of regions (4) * months in study period (84), no distribution of weather stations available	BMC Infectious Diseases	3.147	NA	62	112.551	37.8715
75	R153	X276	Precipitation	Human disease incidence	Incidence	Incidence	Monthly total	Brucellosis	Brucellosis	Bacteria	Z	Non-vectored	Brucella	NA	Livestock	1	Correlation	Cross-correlation analysis	2688	NA	Correlation coefficient	Linear	0.714	-0.59	NA	NA	NA	NA	<0.05	NA	decrease	Results	10.1186/1471-2334-13-547	Asia	China	Heilongjiang	45.8116	126.547	2004-2009	2013	1	4	N-value = number of weather stations (130) / number of regions (4) * months in study period (84), no distribution of weather stations available	BMC Infectious Diseases	3.147	NA	62	126.547	45.8116
75	R152	X275	Precipitation	Human disease incidence	Incidence	Incidence	Monthly total	Brucellosis	Brucellosis	Bacteria	Z	Non-vectored	Brucella	NA	Livestock	1	Correlation	Cross-correlation analysis	2688	NA	Correlation coefficient	Linear	NA	-0.58	NA	NA	NA	NA	<0.05	NA	decrease	Results	10.1186/1471-2334-13-547	Asia	China	Inner mongolia	NA	NA	2004-2009	2013	1	4	N-value = number of weather stations (130) / number of regions (4) * months in study period (84), no distribution of weather stations available	BMC Infectious Diseases	3.147	NA	62	111.765	40.8173
75	R158	X281	Humidity	Human disease incidence	Incidence	Incidence	Monthly mean relative	Brucellosis	Brucellosis	Bacteria	Z	Non-vectored	Brucella	NA	Livestock	1	Correlation	Cross-correlation analysis	2688	NA	Correlation coefficient	Linear	NA	-0.57	NA	NA	NA	NA	<0.05	NA	decrease	Results	10.1186/1471-2334-13-547	Asia	China	Shanxi	37.8715	112.551	2004-2009	2013	1	2	N-value = number of weather stations (130) / number of regions (4) * months in study period (84), no distribution of weather stations available	BMC Infectious Diseases	3.147	NA	62	112.551	37.8715
75	R156	X279	Humidity	Human disease incidence	Incidence	Incidence	Monthly mean relative	Brucellosis	Brucellosis	Bacteria	Z	Non-vectored	Brucella	NA	Livestock	1	Correlation	Cross-correlation analysis	2688	NA	Correlation coefficient	Linear	NA	-0.5	NA	NA	NA	NA	<0.05	NA	decrease	Results	10.1186/1471-2334-13-547	Asia	China	Inner mongolia	NA	NA	2004-2009	2013	1	1	N-value = number of weather stations (130) / number of regions (4) * months in study period (84), no distribution of weather stations available	BMC Infectious Diseases	3.147	NA	62	111.765	40.8173
75	R155	X278	Precipitation	Human disease incidence	Incidence	Incidence	Monthly total	Brucellosis	Brucellosis	Bacteria	Z	Non-vectored	Brucella	NA	Livestock	1	Correlation	Cross-correlation analysis	2688	NA	Correlation coefficient	Linear	0.818	-0.39	NA	NA	NA	NA	<0.05	NA	decrease	Results	10.1186/1471-2334-13-547	Asia	China	Jilin	√¢¬à¬ö√É¬á√Ç¬¨√¢¬Ä¬†43.700001	126.2	2004-2009	2013	1	4	N-value = number of weather stations (130) / number of regions (4) * months in study period (84), no distribution of weather stations available	BMC Infectious Diseases	3.147	NA	62	126.2	43.7
75	R159	X282	Humidity	Human disease incidence	Incidence	Incidence	Monthly mean relative	Brucellosis	Brucellosis	Bacteria	Z	Non-vectored	Brucella	NA	Livestock	1	Correlation	Cross-correlation analysis	2688	NA	Correlation coefficient	Linear	NA	-0.36	NA	NA	NA	NA	<0.05	NA	decrease	Results	10.1186/1471-2334-13-547	Asia	China	Jilin	√¢¬à¬ö√É¬á√Ç¬¨√¢¬Ä¬†43.700001	126.2	2004-2009	2013	1	3	N-value = number of weather stations (130) / number of regions (4) * months in study period (84), no distribution of weather stations available	BMC Infectious Diseases	3.147	NA	62	126.2	43.7
75	R157	X280	Humidity	Human disease incidence	Incidence	Incidence	Monthly mean relative	Brucellosis	Brucellosis	Bacteria	Z	Non-vectored	Brucella	NA	Livestock	1	Correlation	Cross-correlation analysis	2688	NA	Correlation coefficient	Linear	NA	-0.34	NA	NA	NA	NA	<0.05	NA	decrease	Results	10.1186/1471-2334-13-547	Asia	China	Heilongjiang	45.8116	126.547	2004-2009	2013	1	1	N-value = number of weather stations (130) / number of regions (4) * months in study period (84), no distribution of weather stations available	BMC Infectious Diseases	3.147	NA	62	126.547	45.8116
75	R148	X271	Temperature	Human disease incidence	Incidence	Incidence	Monthly mean	Brucellosis	Brucellosis	Bacteria	Z	Non-vectored	Brucella	NA	Livestock	1	DLNM	Autoregressive distributed lag time-series regression	2688	NA	Unstandardised coefficient	Linear	0.925	-0.019	-0.023	-0.016	95% Confidence	NA	<0.05	NA	decrease	Abstract	10.1186/1471-2334-13-547	Asia	China	Inner mongolia	NA	NA	2004-2009	2013	1	NA	N-value = number of weather stations (130) / number of regions (4) * months in study period (84), no distribution of weather stations available	BMC Infectious Diseases	3.147	g	16	111.765	40.8173
75	R150	X273	Temperature	Human disease incidence	Incidence	Incidence	Monthly mean	Brucellosis	Brucellosis	Bacteria	Z	Non-vectored	Brucella	NA	Livestock	1	DLNM	Autoregressive distributed lag time-series regression	2688	NA	Unstandardised coefficient	Linear	0.893	-0.007	-0.008	-0.005	95% Confidence	NA	<0.05	NA	decrease	Abstract	10.1186/1471-2334-13-547	Asia	China	Shanxi	37.8715	112.551	2004-2009	2013	1	NA	N-value = number of weather stations (130) / number of regions (4) * months in study period (84), no distribution of weather stations available	BMC Infectious Diseases	3.147	g	16	112.551	37.8715
75	R149	X272	Temperature	Human disease incidence	Incidence	Incidence	Monthly mean	Brucellosis	Brucellosis	Bacteria	Z	Non-vectored	Brucella	NA	Livestock	1	DLNM	Autoregressive distributed lag time-series regression	2688	NA	Unstandardised coefficient	Linear	0.91	-0.005	-0.006	-0.005	95% Confidence	NA	<0.05	NA	decrease	Abstract	10.1186/1471-2334-13-547	Asia	China	Heilongjiang	45.8116	126.547	2004-2009	2013	1	NA	N-value = number of weather stations (130) / number of regions (4) * months in study period (84), no distribution of weather stations available	BMC Infectious Diseases	3.147	g	16	126.547	45.8116
75	R151	X274	Temperature	Human disease incidence	Incidence	Incidence	Monthly mean	Brucellosis	Brucellosis	Bacteria	Z	Non-vectored	Brucella	NA	Livestock	1	DLNM	Autoregressive distributed lag time-series regression	2688	NA	Unstandardised coefficient	Linear	0.894	-0.004	-0.004	-0.003	95% Confidence	NA	<0.05	NA	decrease	Abstract	10.1186/1471-2334-13-547	Asia	China	Jilin	√¢¬à¬ö√É¬á√Ç¬¨√¢¬Ä¬†43.700001	126.2	2004-2009	2013	1	NA	N-value = number of weather stations (130) / number of regions (4) * months in study period (84), no distribution of weather stations available	BMC Infectious Diseases	3.147	g	16	126.2	43.7
151	R395	X582	Humidity	Human disease incidence	Cases	Cases	Monthly mean relative	Hantaviral diseases	Haemorrhagic fever with renal syndrome	Virus	Z	Non-vectored	Hantavirus	NA	Rodents	1	Correlation	Cross-correlation analysis	1931	NA	Correlation coefficient	Linear	0.51	-0.446	-0.565	-0.327	Std. error	0.119	<0.05	NA	decrease	Discussion	10.1186/1471-2334-11-331	Asia	China	Shenyang city	41.8	123.4	2004-2009	2011	1	-1	Maximum correlation co-efficient taken, considered signficant if values were all on either side of 0	BMC Infectious Diseases	3.147	g	106	123.4	41.8
151	R393	X580	Temperature	Human disease incidence	Cases	Cases	Monthly mean	Hantaviral diseases	Haemorrhagic fever with renal syndrome	Virus	Z	Non-vectored	Hantavirus	NA	Rodents	1	Correlation	Cross-correlation analysis	1931	NA	Correlation coefficient	Linear	0.51	-0.165	-0.284	-0.046	Std. error	0.119	<0.05	NA	decrease	Discussion	10.1186/1471-2334-11-331	Asia	China	Shenyang city	41.8	123.4	2004-2009	2011	1	4	Maximum correlation co-efficient taken, considered signficant if values were all on either side of 0	BMC Infectious Diseases	3.147	g	106	123.4	41.8
151	R394	X581	Precipitation	Human disease incidence	Cases	Cases	Monthly total	Hantaviral diseases	Haemorrhagic fever with renal syndrome	Virus	Z	Non-vectored	Hantavirus	NA	Rodents	1	Correlation	Cross-correlation analysis	1931	NA	Correlation coefficient	Linear	0.51	-0.161	-0.28	-0.042	Std. error	0.119	<0.05	NA	decrease	Discussion	10.1186/1471-2334-11-331	Asia	China	Shenyang city	41.8	123.4	2004-2009	2011	1	3	Maximum correlation co-efficient taken, considered signficant if values were all on either side of 0	BMC Infectious Diseases	3.147	g	106	123.4	41.8
72	R143	X263	Precipitation	Human disease incidence	Cases	Cases	Daily total	Mycoses	Talaromycosis	Parasite	Env	Non-vectored	Talaromyces	NA	Environment	1	GL(M)M	Univariate regression	72	NA	Unstandardised coefficient	Linear	NA	0.0012	0.00079	0.00161	Std. error	0.00041	<0.01	0.004	increase	Discussion	10.1093/cid/cit058	Asia	Vietnam	Ho Chi Minh City	10.7626	106.66	2004-2010	2013	1	NA	N-value is number of months of study	Clinical Infectious Diseases	4.944	g	106	106.66	10.7626
72	R144	X264	Humidity	Human disease incidence	Cases	Cases	Daily mean	Mycoses	Talaromycosis	Parasite	Env	Non-vectored	Talaromyces	NA	Environment	1	GL(M)M	Univariate regression	72	NA	Unstandardised coefficient	Linear	NA	0.023	0.0158	0.0302	Std. error	0.0072	<0.01	0.0015	increase	Discussion	10.1093/cid/cit058	Asia	Vietnam	Ho Chi Minh City	10.7626	106.66	2004-2010	2013	1	NA	N-value is number of months of study	Clinical Infectious Diseases	4.944	g	106	106.66	10.7626
99	R197	X363	Precipitation	Host abundance	Abundance	Host abundance	Monthly total	Hantaviral diseases	Haemorrhagic fever with renal syndrome	Virus	Z	Non-vectored	Hantavirus	NA	Rodents	1	Correlation	Cross-correlation analysis	84	NA	Correlation coefficient	Linear	NA	0.214	NA	NA	NA	NA	<0.05	NA	increase	Abstract	10.1371/journal.pone.0061536	Asia	China	Changsha	28.228	112.939	2004-2011	2013	1	1	N-value is number of months of study	PLOS One	3.272	NA	62	112.939	28.228
99	R196	X362	Temperature	Host abundance	Abundance	Host abundance	Monthly mean	Hantaviral diseases	Haemorrhagic fever with renal syndrome	Virus	Z	Non-vectored	Hantavirus	NA	Rodents	1	Correlation	Cross-correlation analysis	84	NA	Correlation coefficient	Linear	NA	0.233	NA	NA	NA	NA	<0.05	NA	increase	Abstract	10.1371/journal.pone.0061536	Asia	China	Changsha	28.228	112.939	2004-2011	2013	1	NA	N-value is number of months of study	PLOS One	3.272	NA	62	112.939	28.228
108	R222	X392	Precipitation	Human disease incidence	Incidence	Odds of above average Incidence	Annual mean total	Arboviral diseases	West Nile Virus	Virus	ZVB	Vectored	Flavivirus	Mosquito	Birds	1	GL(M)M	generalized estimating equation regression	1094	NA	Odds ratio	Linear	NA	0.6	0.5	0.8	95% Confidence	NA	<0.01	NA	decrease	Abstract	10.4269/ajtmh.14-0737	North America	USA	Northeast	NA	NA	2004-2012	2015	1	NA	N-value is number of counties reporting cases divided by number of subregions used in study *number of years of study	American Journal of Tropical Medicine and Hygiene	2.106	g	46	74.2179	43.2994
108	R234	X404	Precipitation	Human disease incidence	Incidence	Odds of above average Incidence	Annual mean total	Arboviral diseases	West Nile Virus	Virus	ZVB	Vectored	Flavivirus	Mosquito	Birds	1	GL(M)M	generalized estimating equation regression	1094	NA	Odds ratio	Linear	NA	0.6	0.6	0.7	95% Confidence	NA	<0.01	NA	decrease	Abstract	10.4269/ajtmh.14-0737	North America	USA	Northern Rockies/ Plains	NA	NA	2004-2012	2015	1	NA	N-value is number of counties reporting cases divided by number of subregions used in study *number of years of study	American Journal of Tropical Medicine and Hygiene	2.106	g	46	-99.9018	41.4925
108	R224	X394	Precipitation	Human disease incidence	Incidence	Odds of above average Incidence	Annual mean total	Arboviral diseases	West Nile Virus	Virus	ZVB	Vectored	Flavivirus	Mosquito	Birds	1	GL(M)M	generalized estimating equation regression	1094	NA	Odds ratio	Linear	NA	0.7	0.6	0.8	95% Confidence	NA	<0.01	NA	decrease	Abstract	10.4269/ajtmh.14-0737	North America	USA	Southeast	NA	NA	2004-2012	2015	1	NA	N-value is number of counties reporting cases divided by number of subregions used in study *number of years of study	American Journal of Tropical Medicine and Hygiene	2.106	g	46	-84.0137	31.7753
108	R226	X396	Precipitation	Human disease incidence	Incidence	Odds of above average Incidence	Annual mean total	Arboviral diseases	West Nile Virus	Virus	ZVB	Vectored	Flavivirus	Mosquito	Birds	1	GL(M)M	generalized estimating equation regression	1094	NA	Odds ratio	Linear	NA	0.8	0.7	0.8	95% Confidence	NA	<0.01	NA	decrease	Abstract	10.4269/ajtmh.14-0737	North America	USA	Ohio valley	NA	NA	2004-2012	2015	1	NA	N-value is number of counties reporting cases divided by number of subregions used in study *number of years of study	American Journal of Tropical Medicine and Hygiene	2.106	g	46	-82.9071	40.4173
108	R228	X398	Precipitation	Human disease incidence	Incidence	Odds of above average Incidence	Annual mean total	Arboviral diseases	West Nile Virus	Virus	ZVB	Vectored	Flavivirus	Mosquito	Birds	1	GL(M)M	generalized estimating equation regression	1094	NA	Odds ratio	Linear	NA	0.8	0.7	0.9	95% Confidence	NA	<0.01	NA	decrease	Abstract	10.4269/ajtmh.14-0737	North America	USA	Upper midwest	NA	NA	2004-2012	2015	1	NA	N-value is number of counties reporting cases divided by number of subregions used in study *number of years of study	American Journal of Tropical Medicine and Hygiene	2.106	g	46	-93.265	44.9778
108	R239	X409	Temperature	Human disease incidence	Incidence	Odds of above average Incidence	Annual mean	Arboviral diseases	West Nile Virus	Virus	ZVB	Vectored	Flavivirus	Mosquito	Birds	1	GL(M)M	generalized estimating equation regression	1094	NA	Odds ratio	Linear	NA	1	0.9	1.2	95% Confidence	NA	>0.05	0.84	no change	Abstract	10.4269/ajtmh.14-0737	North America	USA	Northwest	NA	NA	2004-2012	2015	1	NA	N-value is number of counties reporting cases divided by number of subregions used in study *number of years of study	American Journal of Tropical Medicine and Hygiene	2.106	g	46	-123.493	46.3151
108	R230	X400	Precipitation	Human disease incidence	Incidence	Odds of above average Incidence	Annual mean total	Arboviral diseases	West Nile Virus	Virus	ZVB	Vectored	Flavivirus	Mosquito	Birds	1	GL(M)M	generalized estimating equation regression	1094	NA	Odds ratio	Linear	NA	1	0.9	1.1	95% Confidence	NA	>0.05	0.82	no change	Abstract	10.4269/ajtmh.14-0737	North America	USA	East South Central	NA	NA	2004-2012	2015	1	NA	N-value is number of counties reporting cases divided by number of subregions used in study *number of years of study	American Journal of Tropical Medicine and Hygiene	2.106	g	46	-98.1217	40.8596
108	R235	X405	Temperature	Human disease incidence	Incidence	Odds of above average Incidence	Annual mean	Arboviral diseases	West Nile Virus	Virus	ZVB	Vectored	Flavivirus	Mosquito	Birds	1	GL(M)M	generalized estimating equation regression	1094	NA	Odds ratio	Linear	NA	1.1	0.9	1.3	95% Confidence	NA	>0.05	0.38	increase	Abstract	10.4269/ajtmh.14-0737	North America	USA	Southwest	NA	NA	2004-2012	2015	1	NA	N-value is number of counties reporting cases divided by number of subregions used in study *number of years of study	American Journal of Tropical Medicine and Hygiene	2.106	g	46	-110.778	33.5186
108	R237	X407	Temperature	Human disease incidence	Incidence	Odds of above average Incidence	Annual mean	Arboviral diseases	West Nile Virus	Virus	ZVB	Vectored	Flavivirus	Mosquito	Birds	1	GL(M)M	generalized estimating equation regression	1094	NA	Odds ratio	Linear	NA	1.1	0.9	1.3	95% Confidence	NA	>0.05	0.32	increase	Abstract	10.4269/ajtmh.14-0737	North America	USA	West	NA	NA	2004-2012	2015	1	NA	N-value is number of counties reporting cases divided by number of subregions used in study *number of years of study	American Journal of Tropical Medicine and Hygiene	2.106	g	46	-116.842	41.1911
108	R232	X402	Precipitation	Human disease incidence	Incidence	Odds of above average Incidence	Annual mean total	Arboviral diseases	West Nile Virus	Virus	ZVB	Vectored	Flavivirus	Mosquito	Birds	1	GL(M)M	generalized estimating equation regression	1094	NA	Odds ratio	Linear	NA	1.3	1.1	1.4	95% Confidence	NA	<0.01	NA	increase	Abstract	10.4269/ajtmh.14-0737	North America	USA	West South Central	NA	NA	2004-2012	2015	1	NA	N-value is number of counties reporting cases divided by number of subregions used in study *number of years of study	American Journal of Tropical Medicine and Hygiene	2.106	g	46	-116.842	41.1911
108	R231	X401	Temperature	Human disease incidence	Incidence	Odds of above average Incidence	Annual mean	Arboviral diseases	West Nile Virus	Virus	ZVB	Vectored	Flavivirus	Mosquito	Birds	1	GL(M)M	generalized estimating equation regression	1094	NA	Odds ratio	Linear	NA	1.4	1.2	1.6	95% Confidence	NA	<0.001	NA	increase	Abstract	10.4269/ajtmh.14-0737	North America	USA	West South Central	NA	NA	2004-2012	2015	1	NA	N-value is number of counties reporting cases divided by number of subregions used in study *number of years of study	American Journal of Tropical Medicine and Hygiene	2.106	g	46	-116.842	41.1911
108	R236	X406	Precipitation	Human disease incidence	Incidence	Odds of above average Incidence	Annual mean total	Arboviral diseases	West Nile Virus	Virus	ZVB	Vectored	Flavivirus	Mosquito	Birds	1	GL(M)M	generalized estimating equation regression	1094	NA	Odds ratio	Linear	NA	1.4	1.2	1.6	95% Confidence	NA	<0.01	NA	increase	Abstract	10.4269/ajtmh.14-0737	North America	USA	Southwest	NA	NA	2004-2012	2015	1	NA	N-value is number of counties reporting cases divided by number of subregions used in study *number of years of study	American Journal of Tropical Medicine and Hygiene	2.106	g	46	-110.778	33.5186
108	R238	X408	Precipitation	Human disease incidence	Incidence	Odds of above average Incidence	Annual mean total	Arboviral diseases	West Nile Virus	Virus	ZVB	Vectored	Flavivirus	Mosquito	Birds	1	GL(M)M	generalized estimating equation regression	1094	NA	Odds ratio	Linear	NA	1.5	1.2	1.8	95% Confidence	NA	<0.01	NA	increase	Abstract	10.4269/ajtmh.14-0737	North America	USA	West	NA	NA	2004-2012	2015	1	NA	N-value is number of counties reporting cases divided by number of subregions used in study *number of years of study	American Journal of Tropical Medicine and Hygiene	2.106	g	46	-116.842	41.1911
108	R225	X395	Temperature	Human disease incidence	Incidence	Odds of above average Incidence	Annual mean	Arboviral diseases	West Nile Virus	Virus	ZVB	Vectored	Flavivirus	Mosquito	Birds	1	GL(M)M	generalized estimating equation regression	1094	NA	Odds ratio	Linear	NA	1.7	1.6	1.9	95% Confidence	NA	<0.001	NA	increase	Abstract	10.4269/ajtmh.14-0737	North America	USA	Ohio valley	NA	NA	2004-2012	2015	1	NA	N-value is number of counties reporting cases divided by number of subregions used in study *number of years of study	American Journal of Tropical Medicine and Hygiene	2.106	g	46	-82.9071	40.4173
108	R229	X399	Temperature	Human disease incidence	Incidence	Odds of above average Incidence	Annual mean	Arboviral diseases	West Nile Virus	Virus	ZVB	Vectored	Flavivirus	Mosquito	Birds	1	GL(M)M	generalized estimating equation regression	1094	NA	Odds ratio	Linear	NA	1.7	1.4	1.9	95% Confidence	NA	<0.001	NA	increase	Abstract	10.4269/ajtmh.14-0737	North America	USA	East South Central	NA	NA	2004-2012	2015	1	NA	N-value is number of counties reporting cases divided by number of subregions used in study *number of years of study	American Journal of Tropical Medicine and Hygiene	2.106	g	46	-98.1217	40.8596
108	R227	X397	Temperature	Human disease incidence	Incidence	Odds of above average Incidence	Annual mean	Arboviral diseases	West Nile Virus	Virus	ZVB	Vectored	Flavivirus	Mosquito	Birds	1	GL(M)M	generalized estimating equation regression	1094	NA	Odds ratio	Linear	NA	1.8	1.6	2	95% Confidence	NA	<0.001	NA	increase	Abstract	10.4269/ajtmh.14-0737	North America	USA	Upper midwest	NA	NA	2004-2012	2015	1	NA	N-value is number of counties reporting cases divided by number of subregions used in study *number of years of study	American Journal of Tropical Medicine and Hygiene	2.106	g	46	-93.265	44.9778
108	R240	X410	Precipitation	Human disease incidence	Incidence	Odds of above average Incidence	Annual mean total	Arboviral diseases	West Nile Virus	Virus	ZVB	Vectored	Flavivirus	Mosquito	Birds	1	GL(M)M	generalized estimating equation regression	1094	NA	Odds ratio	Linear	NA	2	1.4	2.8	95% Confidence	NA	<0.01	NA	increase	Abstract	10.4269/ajtmh.14-0737	North America	USA	Northwest	NA	NA	2004-2012	2015	1	NA	N-value is number of counties reporting cases divided by number of subregions used in study *number of years of study	American Journal of Tropical Medicine and Hygiene	2.106	g	46	-123.493	46.3151
108	R233	X403	Temperature	Human disease incidence	Incidence	Odds of above average Incidence	Annual mean	Arboviral diseases	West Nile Virus	Virus	ZVB	Vectored	Flavivirus	Mosquito	Birds	1	GL(M)M	generalized estimating equation regression	1094	NA	Odds ratio	Linear	NA	2.1	1.9	2.4	95% Confidence	NA	<0.001	NA	increase	Abstract	10.4269/ajtmh.14-0737	North America	USA	Northern Rockies/ Plains	NA	NA	2004-2012	2015	1	NA	N-value is number of counties reporting cases divided by number of subregions used in study *number of years of study	American Journal of Tropical Medicine and Hygiene	2.106	g	46	-99.9018	41.4925
108	R221	X391	Temperature	Human disease incidence	Incidence	Odds of above average Incidence	Annual mean	Arboviral diseases	West Nile Virus	Virus	ZVB	Vectored	Flavivirus	Mosquito	Birds	1	GL(M)M	generalized estimating equation regression	1094	NA	Odds ratio	Linear	NA	2.2	1.9	2.6	95% Confidence	NA	<0.001	NA	increase	Abstract	10.4269/ajtmh.14-0737	North America	USA	Northeast	NA	NA	2004-2012	2015	1	NA	N-value is number of counties reporting cases divided by number of subregions used in study *number of years of study	American Journal of Tropical Medicine and Hygiene	2.106	g	46	74.2179	43.2994
108	R223	X393	Temperature	Human disease incidence	Incidence	Odds of above average Incidence	Annual mean	Arboviral diseases	West Nile Virus	Virus	ZVB	Vectored	Flavivirus	Mosquito	Birds	1	GL(M)M	generalized estimating equation regression	1094	NA	Odds ratio	Linear	NA	2.2	1.9	2.5	95% Confidence	NA	<0.001	NA	increase	Abstract	10.4269/ajtmh.14-0737	North America	USA	Southeast	NA	NA	2004-2012	2015	1	NA	N-value is number of counties reporting cases divided by number of subregions used in study *number of years of study	American Journal of Tropical Medicine and Hygiene	2.106	g	46	-84.0137	31.7753
237	R530	X836	Temperature	Human disease incidence	Cases	Cases	Monthly mean	Leptospirosis	Leptospirosis	Bacteria	Z	Non-vectored	Leptospira	NA	Rodents	1	GL(M)M	Negative binomial regression	108	y	Incidence rate ratio	Linear	NA	1.23	1.13	1.34	95% Confidence	NA	<0.05	NA	increase	Abstract	http://dx.doi.org/10.1016/j.actatropica.2016.01.031	Asia	Malaysia	NA	NA	NA	2004-2012	2016	1	NA	N-value is number of months of study	Acta Tropica	3.074	g	106	101.976	4.2105
74	R146	X269	Precipitation	Human case locations	Cases	Cases	Annual mean	Echinococcoses	Cystic echinococcosis	Parasite	Z	Non-vectored	Echinocococcus	NA	Livestock	1	GL(M)M	Univariate logistic regression	266	NA	Odds ratio	Linear	NA	1.001	1	1.003	95% Confidence	NA	>0.05	0.157	increase	Abstract	https://doi.org/10.1186/s12889-020-09638-w	Asia	Iran	Fars	29.7789	51.5702	2004-2014	2020	1	NA	NA	BMC Public Health	3.389	g	46	51.5702	29.7789
74	R145	X268	Temperature	Human case locations	Cases	Cases	Annual mean	Echinococcoses	Cystic echinococcosis	Parasite	Z	Non-vectored	Echinocococcus	NA	Livestock	1	GL(M)M	Univariate logistic regression	266	NA	Odds ratio	Linear	NA	1.006	0.959	1.056	95% Confidence	NA	>0.05	0.8	increase	Abstract	https://doi.org/10.1186/s12889-020-09638-w	Asia	Iran	Fars	29.7789	51.5702	2004-2014	2020	1	NA	NA	BMC Public Health	3.389	g	46	51.5702	29.7789
74	R147	X270	Humidity	Human case locations	Cases	Cases	Annual mean	Echinococcoses	Cystic echinococcosis	Parasite	Z	Non-vectored	Echinocococcus	NA	Livestock	1	GL(M)M	Univariate logistic regression	266	NA	Odds ratio	Linear	NA	1.136	1.068	1.209	95% Confidence	NA	<0.001	NA	increase	Abstract	https://doi.org/10.1186/s12889-020-09638-w	Asia	Iran	Fars	29.7789	51.5702	2004-2014	2020	1	NA	NA	BMC Public Health	3.389	g	46	51.5702	29.7789
87	R177	X335	Precipitation	Human disease incidence	Incidence	Cases	Daily mean	Leptospirosis	Leptospirosis	Bacteria	Z	Non-vectored	Leptospira	NA	Rodents	1	GL(M)M	Regression analysis	10	NA	Incidence rate ratio	Linear	NA	2.01	1.7	2.39	95% Confidence	NA	<0.05	NA	increase	Discussion	https://doi.org/10.1371/journal.pntd.0007968	Asia	China	Sichuan	31.456781 102.843018	102.843	2004-2014	2019	1	NA	N-value is number of years of study	PLOS neglected tropical diseases	4.548	g	200	102.843	31.4568
126	R303	X477	Humidity	Human disease incidence	Incidence	Incidence	Monthly relative	Brucellosis	Brucellosis	Bacteria	Z	Non-vectored	Brucella	NA	Livestock	1	(S)ARIMA	Seasonal autoregressive integrated moving average models	39854	NA	Unstandardised coefficient	Linear	0.64	-0.01	NA	NA	NA	NA	<0.05	0.022	decrease	Abstract	https://doi.org/10.1016/j.scitotenv.2019.135491	Asia	China	Hebei province	39.0741	115.984	2004-2015	2020	1	2	Can't access, Incidence of population was calculated as a value for 10^5	Science of The Total Environment	8.01	NA	8	115.984	39.0741
126	R301	X475	Temperature	Human disease incidence	Incidence	Incidence	Monthly mean	Brucellosis	Brucellosis	Bacteria	Z	Non-vectored	Brucella	NA	Livestock	1	(S)ARIMA	Seasonal autoregressive integrated moving average models	39854	NA	Unstandardised coefficient	Linear	0.643	-0.003	NA	NA	NA	NA	<0.05	0.035	decrease	Abstract	https://doi.org/10.1016/j.scitotenv.2019.135491	Asia	China	Hebei province	39.0741	115.984	2004-2015	2020	1	2	Can't access, Incidence of population was calculated as a value for 10^5	Science of The Total Environment	8.01	NA	8	115.984	39.0741
126	R304	X478	Humidity	Human disease incidence	Incidence	Incidence	Monthly relative	Brucellosis	Brucellosis	Bacteria	Z	Non-vectored	Brucella	NA	Livestock	1	Correlation	Spearman rank correlation	39854	NA	Correlation coefficient	Linear	NA	-0.18	NA	NA	NA	NA	<0.05	0.03	decrease	Abstract	https://doi.org/10.1016/j.scitotenv.2019.135491	Asia	China	Hebei province	39.0741	115.984	2004-2015	2020	1	NA	Can't access, Incidence of population was calculated as a value for 10^5	Science of The Total Environment	8.01	NA	200	115.984	39.0741
126	R302	X476	Temperature	Human disease incidence	Incidence	Incidence	Monthly mean	Brucellosis	Brucellosis	Bacteria	Z	Non-vectored	Brucella	NA	Livestock	1	Correlation	Spearman rank correlation	39854	NA	Correlation coefficient	Linear	NA	0.27	NA	NA	NA	NA	<0.01	NA	increase	Abstract	https://doi.org/10.1016/j.scitotenv.2019.135491	Asia	China	Hebei province	39.0741	115.984	2004-2015	2020	1	NA	Can't access, Incidence of population was calculated as a value for 10^5	Science of The Total Environment	8.01	NA	200	115.984	39.0741
71	R142	X262	Precipitation	Human disease incidence	Cases	Cases	Annual total	Arboviral diseases	Japanese encephalitis	Virus	ZVB	Vectored	Flavivirus	Mosquito	Birds	10	GL(M)M	Univariate poisson regression	12	NA	Incidence rate ratio	Linear	NA	0.01	0.0099	0.0101	95% Confidence	NA	>0.05	NA	no change	Discussion	https://doi.org/10.1186/s12879-021-06857-3	Asia	China	Guizhou	26.647	106.63	2004-2016	2021	1	NA	N-value is number of years of study, Categorical variable with classifications occurring every 10mm	BMC Infectious Diseases	3.147	g	200	106.63	26.647
71	R141	X261	Temperature	Human disease incidence	Cases	Cases	Annual mean	Arboviral diseases	Japanese encephalitis	Virus	ZVB	Vectored	Flavivirus	Mosquito	Birds	1	GL(M)M	Univariate poisson regression	7423	NA	Incidence rate ratio	Linear	NA	1	0.97	1.04	95% Confidence	NA	>0.05	NA	no change	Discussion	https://doi.org/10.1186/s12879-021-06857-3	Asia	China	Guizhou	26.647	106.63	2004-2016	2021	1	NA	N-value is number of cases are worldclim raster covers all cases	BMC Infectious Diseases	3.147	g	200	106.63	26.647
139	R363	X545	Precipitation	Host infection	Cases	Risk of infection	Annual total	Arboviral diseases	Rift valley fever	Virus	ZVB	Vectored	Phlebovirus	Mosquito	Livestock	1	GAM	Bayesian additive regression model	976	NA	Unstandardised coefficient	Linear	NA	-0.0206	-0.0295	-0.0117	Std. dev	NA	<0.05	NA	decrease	Abstract	http://dx.doi.org/10.1098/rstb.2016.0165	Africa	Africa	Reunion island	NA	NA	2004-2016	2017	1	NA	Countries included available in table 1	Philosophical Transaction of the Royal Society B: Biological Sciences	5.887	NA	64	55.5355	-21.1338
139	R362	X544	Temperature	Host infection	Cases	Risk of infection	Annual mean	Arboviral diseases	Rift valley fever	Virus	ZVB	Vectored	Phlebovirus	Mosquito	Livestock	1	GAM	Bayesian additive regression model	976	NA	Unstandardised coefficient	Linear	NA	0.0021	-0.0024	0.0066	Std. dev	NA	>0.05	NA	increase	Results	http://dx.doi.org/10.1098/rstb.2016.0165	Africa	Africa	NA	NA	NA	2004-2016	2017	1	NA	Countries included available in table 1	Philosophical Transaction of the Royal Society B: Biological Sciences	5.887	NA	64	NA	NA
214n	R674	X925	Temperature	Human disease incidence	Incidence	Incidence	Annual mean temperature	Fecal-oral bacteria/parasites	Cryptosporidiosis	Parasite	FWB	Non-vectored	Cryptosporidium	NA	Mammals (multispecies)	1	Correlation	Spearman rank correlation	13	NA	Correlation coefficient	Linear	NA	0.18	NA	NA	NA	NA	>0.05	NA	no change	Results	10.1038/s41598-021-00167-z	Europe	Northern Arctic Region	Sweden_Finland	67.95	23	2004-2016	2021	1	NA	S1 heatmap	Scientific Reports	NA	new	NA	NA	NA
214n	R675	X926	Temperature	Human disease incidence	Incidence	Incidence	Annual maximum temperature	Fecal-oral bacteria/parasites	Cryptosporidiosis	Parasite	FWB	Non-vectored	Cryptosporidium	NA	Mammals (multispecies)	1	Correlation	Spearman rank correlation	13	NA	Correlation coefficient	Linear	NA	0.7	NA	NA	NA	NA	>0.05	NA	no change	Results	10.1038/s41598-021-00167-z	Europe	Northern Arctic Region	Sweden_Finland	67.95	23	2004-2016	2021	1	NA	S1 heatmap	Scientific Reports	NA	new	NA	NA	NA
214n	R676	X927	Temperature	Human disease incidence	Incidence	Incidence	Annual minimum temperature	Fecal-oral bacteria/parasites	Cryptosporidiosis	Parasite	FWB	Non-vectored	Cryptosporidium	NA	Mammals (multispecies)	1	Correlation	Spearman rank correlation	13	NA	Correlation coefficient	Linear	NA	-0.48	NA	NA	NA	NA	>0.05	NA	no change	Results	10.1038/s41598-021-00167-z	Europe	Northern Arctic Region	Sweden_Finland	67.95	23	2004-2016	2021	1	NA	S1 heatmap	Scientific Reports	NA	new	NA	NA	NA
214n	R677	X928	Temperature	Human disease incidence	Incidence	Incidence	Spring temperature	Fecal-oral bacteria/parasites	Cryptosporidiosis	Parasite	FWB	Non-vectored	Cryptosporidium	NA	Mammals (multispecies)	1	Correlation	Spearman rank correlation	13	NA	Correlation coefficient	Linear	NA	0.85	NA	NA	NA	NA	<0.01	NA	increase	Results	10.1038/s41598-021-00167-z	Europe	Northern Arctic Region	Sweden_Finland	67.95	23	2004-2016	2021	1	NA	Significant combined-row metric	Scientific Reports	NA	new	NA	NA	NA
214n	R678	X929	Temperature	Human disease incidence	Incidence	Incidence	Temperature of wettest quarter	Fecal-oral bacteria/parasites	Cryptosporidiosis	Parasite	FWB	Non-vectored	Cryptosporidium	NA	Mammals (multispecies)	1	Correlation	Spearman rank correlation	13	NA	Correlation coefficient	Linear	NA	0.85	NA	NA	NA	NA	<0.01	NA	increase	Results	10.1038/s41598-021-00167-z	Europe	Northern Arctic Region	Sweden_Finland	67.95	23	2004-2016	2021	1	NA	Significant combined-row metric	Scientific Reports	NA	new	NA	NA	NA
214n	R679	X930	Precipitation	Human disease incidence	Incidence	Incidence	Annual precipitation	Fecal-oral bacteria/parasites	Cryptosporidiosis	Parasite	FWB	Non-vectored	Cryptosporidium	NA	Mammals (multispecies)	1	Correlation	Spearman rank correlation	13	NA	Correlation coefficient	Linear	NA	-0.38	NA	NA	NA	NA	>0.05	NA	no change	Results	10.1038/s41598-021-00167-z	Europe	Northern Arctic Region	Sweden_Finland	67.95	23	2004-2016	2021	1	NA	S1 heatmap	Scientific Reports	NA	new	NA	NA	NA
214n	R680	X931	Precipitation	Human disease incidence	Incidence	Incidence	Annual maximum monthly precipitation	Fecal-oral bacteria/parasites	Cryptosporidiosis	Parasite	FWB	Non-vectored	Cryptosporidium	NA	Mammals (multispecies)	1	Correlation	Spearman rank correlation	13	NA	Correlation coefficient	Linear	NA	-0.97	NA	NA	NA	NA	<0.01	NA	decrease	Results	10.1038/s41598-021-00167-z	Europe	Northern Arctic Region	Sweden_Finland	67.95	23	2004-2016	2021	1	NA	Significant combined-row metric	Scientific Reports	NA	new	NA	NA	NA
214n	R681	X932	Precipitation	Human disease incidence	Incidence	Incidence	Annual minimum monthly precipitation	Fecal-oral bacteria/parasites	Cryptosporidiosis	Parasite	FWB	Non-vectored	Cryptosporidium	NA	Mammals (multispecies)	1	Correlation	Spearman rank correlation	13	NA	Correlation coefficient	Linear	NA	0.63	NA	NA	NA	NA	>0.05	NA	no change	Results	10.1038/s41598-021-00167-z	Europe	Northern Arctic Region	Sweden_Finland	67.95	23	2004-2016	2021	1	NA	S1 heatmap	Scientific Reports	NA	new	NA	NA	NA
140	R364	X546	Precipitation	Human disease incidence	Incidence	Incidence	Annual mean	Brucellosis	Brucellosis	Bacteria	Z	Non-vectored	Brucella	NA	Livestock	1	GL(M)M	Multivariate linear regression	31	NA	Beta coefficient	Linear	NA	-0.0666	NA	NA	NA	NA	>0.05	NA	decrease	Discussion	https://doi.org/10.1186/s12199-019-0839-z	Asia	China	NA	NA	NA	2004-2017	2020	1	NA	Climate data available but not sure how to interpret.	Environmental Health and Preventive Medicine	3.478	NA	64	104.195	35.8617
108	R791	X1042	Temperature	Human disease incidence	Incidence	Above-average neuroinvasive incidence (z-score > 0.5)	Annual average temperature anomaly z-score per 1 SD	Arboviral diseases	West Nile Virus	Virus	ZVB	Vectored	Flavivirus	Mosquito	Birds	1	GL(M)M	GEE logistic regression	27972	0	Odds ratio	Linear	NA	1.7	1.6	1.8	95% CI	NA	<0.01	NA	increase	Results (Table 1)	10.4269/ajtmh.14-0737	North America	United States	Contiguous United States	39.83	-98.58	2004-2012	2015	1	NA	County-year panel; anomalies vs 2004√¢¬Ä¬ì2012 baseline; centroid coords approximated; exposure from NLDAS	American Journal of Tropical Medicine and Hygiene	NA	new	NA	NA	NA
108	R792	X1043	Precipitation	Human disease incidence	Incidence	Above-average neuroinvasive incidence (z-score > 0.5)	Total annual precipitation anomaly z-score per 1 SD	Arboviral diseases	West Nile Virus	Virus	ZVB	Vectored	Flavivirus	Mosquito	Birds	1	GL(M)M	GEE logistic regression	27972	0	Odds ratio	Linear	NA	0.9	0.9	0.9	95% CI	NA	<0.01	NA	decrease	Results (Table 1)	10.4269/ajtmh.14-0737	North America	United States	Contiguous United States	39.83	-98.58	2004-2012	2015	1	NA	County-year panel; anomalies vs 2004√¢¬Ä¬ì2012 baseline; centroid coords approximated; exposure from NLDAS	American Journal of Tropical Medicine and Hygiene	NA	new	NA	NA	NA
108	R793	X1044	Temperature	Human disease incidence	Incidence	Above-average neuroinvasive incidence (z-score > 0.5)	Annual average temperature anomaly z-score per 1 SD	Arboviral diseases	West Nile Virus	Virus	ZVB	Vectored	Flavivirus	Mosquito	Birds	1	GL(M)M	GEE logistic regression	3276	0	Odds ratio	Linear	NA	1.7	1.4	1.9	95% CI	NA	<0.01	NA	increase	Results (Table 1)	10.4269/ajtmh.14-0737	North America	United States	East South Central (NOAA region)	34.8	-86.6	2004-2012	2015	1	NA	Region centroid approximated	American Journal of Tropical Medicine and Hygiene	NA	new	NA	NA	NA
108	R794	X1045	Precipitation	Human disease incidence	Incidence	Above-average neuroinvasive incidence (z-score > 0.5)	Total annual precipitation anomaly z-score per 1 SD	Arboviral diseases	West Nile Virus	Virus	ZVB	Vectored	Flavivirus	Mosquito	Birds	1	GL(M)M	GEE logistic regression	3276	0	Odds ratio	Linear	NA	1	0.9	1.1	95% CI	NA	>0.05	0.82	no change	Results (Table 1)	10.4269/ajtmh.14-0737	North America	United States	East South Central (NOAA region)	34.8	-86.6	2004-2012	2015	1	NA	Region centroid approximated	American Journal of Tropical Medicine and Hygiene	NA	new	NA	NA	NA
108	R795	X1046	Temperature	Human disease incidence	Incidence	Above-average neuroinvasive incidence (z-score > 0.5)	Annual average temperature anomaly z-score per 1 SD	Arboviral diseases	West Nile Virus	Virus	ZVB	Vectored	Flavivirus	Mosquito	Birds	1	GL(M)M	GEE logistic regression	17163	0	Odds ratio	Linear	NA	1.8	1.7	1.9	95% CI	NA	<0.01	NA	increase	Results (Table 1)	10.4269/ajtmh.14-0737	North America	United States	Eastern United States	39	-84	2004-2012	2015	1	NA	Region centroid approximated	American Journal of Tropical Medicine and Hygiene	NA	new	NA	NA	NA
108	R796	X1047	Precipitation	Human disease incidence	Incidence	Above-average neuroinvasive incidence (z-score > 0.5)	Total annual precipitation anomaly z-score per 1 SD	Arboviral diseases	West Nile Virus	Virus	ZVB	Vectored	Flavivirus	Mosquito	Birds	1	GL(M)M	GEE logistic regression	17163	0	Odds ratio	Linear	NA	0.8	0.7	0.8	95% CI	NA	<0.01	NA	decrease	Results (Table 1)	10.4269/ajtmh.14-0737	North America	United States	Eastern United States	39	-84	2004-2012	2015	1	NA	Region centroid approximated	American Journal of Tropical Medicine and Hygiene	NA	new	NA	NA	NA
108	R797	X1048	Temperature	Human disease incidence	Incidence	Above-average neuroinvasive incidence (z-score > 0.5)	Annual average temperature anomaly z-score per 1 SD	Arboviral diseases	West Nile Virus	Virus	ZVB	Vectored	Flavivirus	Mosquito	Birds	1	GL(M)M	GEE logistic regression	2205	0	Odds ratio	Linear	NA	2.2	1.9	2.6	95% CI	NA	<0.01	NA	increase	Results (Table 1)	10.4269/ajtmh.14-0737	North America	United States	Northeast (NOAA region)	42.5	-74	2004-2012	2015	1	NA	Region centroid approximated	American Journal of Tropical Medicine and Hygiene	NA	new	NA	NA	NA
108	R798	X1049	Precipitation	Human disease incidence	Incidence	Above-average neuroinvasive incidence (z-score > 0.5)	Total annual precipitation anomaly z-score per 1 SD	Arboviral diseases	West Nile Virus	Virus	ZVB	Vectored	Flavivirus	Mosquito	Birds	1	GL(M)M	GEE logistic regression	2205	0	Odds ratio	Linear	NA	0.6	0.5	0.8	95% CI	NA	<0.01	NA	decrease	Results (Table 1)	10.4269/ajtmh.14-0737	North America	United States	Northeast (NOAA region)	42.5	-74	2004-2012	2015	1	NA	Region centroid approximated	American Journal of Tropical Medicine and Hygiene	NA	new	NA	NA	NA
108	R799	X1050	Temperature	Human disease incidence	Incidence	Above-average neuroinvasive incidence (z-score > 0.5)	Annual average temperature anomaly z-score per 1 SD	Arboviral diseases	West Nile Virus	Virus	ZVB	Vectored	Flavivirus	Mosquito	Birds	1	GL(M)M	GEE logistic regression	2619	0	Odds ratio	Linear	NA	2.1	1.9	2.4	95% CI	NA	<0.01	NA	increase	Results (Table 1)	10.4269/ajtmh.14-0737	North America	United States	Northern Rockies and Plains (NOAA region)	46	-106	2004-2012	2015	1	NA	Region centroid approximated	American Journal of Tropical Medicine and Hygiene	NA	new	NA	NA	NA
108	R800	X1051	Precipitation	Human disease incidence	Incidence	Above-average neuroinvasive incidence (z-score > 0.5)	Total annual precipitation anomaly z-score per 1 SD	Arboviral diseases	West Nile Virus	Virus	ZVB	Vectored	Flavivirus	Mosquito	Birds	1	GL(M)M	GEE logistic regression	2619	0	Odds ratio	Linear	NA	0.6	0.6	0.7	95% CI	NA	<0.01	NA	decrease	Results (Table 1)	10.4269/ajtmh.14-0737	North America	United States	Northern Rockies and Plains (NOAA region)	46	-106	2004-2012	2015	1	NA	Region centroid approximated	American Journal of Tropical Medicine and Hygiene	NA	new	NA	NA	NA
108	R801	X1052	Temperature	Human disease incidence	Incidence	Above-average neuroinvasive incidence (z-score > 0.5)	Annual average temperature anomaly z-score per 1 SD	Arboviral diseases	West Nile Virus	Virus	ZVB	Vectored	Flavivirus	Mosquito	Birds	1	GL(M)M	GEE logistic regression	1071	0	Odds ratio	Linear	NA	1	0.9	1.2	95% CI	NA	>0.05	0.84	no change	Results (Table 1)	10.4269/ajtmh.14-0737	North America	United States	Northwest (NOAA region)	45.8	-120.5	2004-2012	2015	1	NA	Region centroid approximated	American Journal of Tropical Medicine and Hygiene	NA	new	NA	NA	NA
108	R802	X1053	Precipitation	Human disease incidence	Incidence	Above-average neuroinvasive incidence (z-score > 0.5)	Total annual precipitation anomaly z-score per 1 SD	Arboviral diseases	West Nile Virus	Virus	ZVB	Vectored	Flavivirus	Mosquito	Birds	1	GL(M)M	GEE logistic regression	1071	0	Odds ratio	Linear	NA	2	1.4	2.8	95% CI	NA	<0.01	NA	increase	Results (Table 1)	10.4269/ajtmh.14-0737	North America	United States	Northwest (NOAA region)	45.8	-120.5	2004-2012	2015	1	NA	Region centroid approximated	American Journal of Tropical Medicine and Hygiene	NA	new	NA	NA	NA
108	R803	X1054	Temperature	Human disease incidence	Incidence	Above-average neuroinvasive incidence (z-score > 0.5)	Annual average temperature anomaly z-score per 1 SD	Arboviral diseases	West Nile Virus	Virus	ZVB	Vectored	Flavivirus	Mosquito	Birds	1	GL(M)M	GEE logistic regression	4068	0	Odds ratio	Linear	NA	1.7	1.6	1.9	95% CI	NA	<0.01	NA	increase	Results (Table 1)	10.4269/ajtmh.14-0737	North America	United States	Ohio Valley (NOAA region)	39.5	-84.5	2004-2012	2015	1	NA	Region centroid approximated	American Journal of Tropical Medicine and Hygiene	NA	new	NA	NA	NA
108	R804	X1055	Precipitation	Human disease incidence	Incidence	Above-average neuroinvasive incidence (z-score > 0.5)	Total annual precipitation anomaly z-score per 1 SD	Arboviral diseases	West Nile Virus	Virus	ZVB	Vectored	Flavivirus	Mosquito	Birds	1	GL(M)M	GEE logistic regression	4068	0	Odds ratio	Linear	NA	0.8	0.7	0.8	95% CI	NA	<0.01	NA	decrease	Results (Table 1)	10.4269/ajtmh.14-0737	North America	United States	Ohio Valley (NOAA region)	39.5	-84.5	2004-2012	2015	1	NA	Region centroid approximated	American Journal of Tropical Medicine and Hygiene	NA	new	NA	NA	NA
108	R805	X1056	Temperature	Human disease incidence	Incidence	Above-average neuroinvasive incidence (z-score > 0.5)	Annual average temperature anomaly z-score per 1 SD	Arboviral diseases	West Nile Virus	Virus	ZVB	Vectored	Flavivirus	Mosquito	Birds	1	GL(M)M	GEE logistic regression	4545	0	Odds ratio	Linear	NA	2.2	1.9	2.5	95% CI	NA	<0.01	NA	increase	Results (Table 1)	10.4269/ajtmh.14-0737	North America	United States	Southeast (NOAA region)	33	-84	2004-2012	2015	1	NA	Region centroid approximated	American Journal of Tropical Medicine and Hygiene	NA	new	NA	NA	NA
108	R806	X1057	Precipitation	Human disease incidence	Incidence	Above-average neuroinvasive incidence (z-score > 0.5)	Total annual precipitation anomaly z-score per 1 SD	Arboviral diseases	West Nile Virus	Virus	ZVB	Vectored	Flavivirus	Mosquito	Birds	1	GL(M)M	GEE logistic regression	4545	0	Odds ratio	Linear	NA	0.7	0.6	0.8	95% CI	NA	<0.01	NA	decrease	Results (Table 1)	10.4269/ajtmh.14-0737	North America	United States	Southeast (NOAA region)	33	-84	2004-2012	2015	1	NA	Region centroid approximated	American Journal of Tropical Medicine and Hygiene	NA	new	NA	NA	NA
108	R807	X1058	Temperature	Human disease incidence	Incidence	Above-average neuroinvasive incidence (z-score > 0.5)	Annual average temperature anomaly z-score per 1 SD	Arboviral diseases	West Nile Virus	Virus	ZVB	Vectored	Flavivirus	Mosquito	Birds	1	GL(M)M	GEE logistic regression	1269	0	Odds ratio	Linear	NA	1.1	0.9	1.3	95% CI	NA	>0.05	0.38	no change	Results (Table 1)	10.4269/ajtmh.14-0737	North America	United States	Southwest (NOAA region)	34	-112	2004-2012	2015	1	NA	Region centroid approximated	American Journal of Tropical Medicine and Hygiene	NA	new	NA	NA	NA
108	R808	X1059	Precipitation	Human disease incidence	Incidence	Above-average neuroinvasive incidence (z-score > 0.5)	Total annual precipitation anomaly z-score per 1 SD	Arboviral diseases	West Nile Virus	Virus	ZVB	Vectored	Flavivirus	Mosquito	Birds	1	GL(M)M	GEE logistic regression	1269	0	Odds ratio	Linear	NA	1.4	1.2	1.6	95% CI	NA	<0.01	NA	increase	Results (Table 1)	10.4269/ajtmh.14-0737	North America	United States	Southwest (NOAA region)	34	-112	2004-2012	2015	1	NA	Region centroid approximated	American Journal of Tropical Medicine and Hygiene	NA	new	NA	NA	NA
108	R809	X1060	Temperature	Human disease incidence	Incidence	Above-average neuroinvasive incidence (z-score > 0.5)	Annual average temperature anomaly z-score per 1 SD	Arboviral diseases	West Nile Virus	Virus	ZVB	Vectored	Flavivirus	Mosquito	Birds	1	GL(M)M	GEE logistic regression	3069	0	Odds ratio	Linear	NA	1.8	1.6	2	95% CI	NA	<0.01	NA	increase	Results (Table 1)	10.4269/ajtmh.14-0737	North America	United States	Upper Midwest (NOAA region)	45	-93	2004-2012	2015	1	NA	Region centroid approximated	American Journal of Tropical Medicine and Hygiene	NA	new	NA	NA	NA
108	R810	X1061	Precipitation	Human disease incidence	Incidence	Above-average neuroinvasive incidence (z-score > 0.5)	Total annual precipitation anomaly z-score per 1 SD	Arboviral diseases	West Nile Virus	Virus	ZVB	Vectored	Flavivirus	Mosquito	Birds	1	GL(M)M	GEE logistic regression	3069	0	Odds ratio	Linear	NA	0.8	0.7	0.9	95% CI	NA	<0.01	NA	decrease	Results (Table 1)	10.4269/ajtmh.14-0737	North America	United States	Upper Midwest (NOAA region)	45	-93	2004-2012	2015	1	NA	Region centroid approximated	American Journal of Tropical Medicine and Hygiene	NA	new	NA	NA	NA
108	R811	X1062	Temperature	Human disease incidence	Incidence	Above-average neuroinvasive incidence (z-score > 0.5)	Annual average temperature anomaly z-score per 1 SD	Arboviral diseases	West Nile Virus	Virus	ZVB	Vectored	Flavivirus	Mosquito	Birds	1	GL(M)M	GEE logistic regression	675	0	Odds ratio	Linear	NA	1.1	0.9	1.3	95% CI	NA	>0.05	0.32	no change	Results (Table 1)	10.4269/ajtmh.14-0737	North America	United States	West (NOAA region)	37.5	-119.5	2004-2012	2015	1	NA	Region centroid approximated	American Journal of Tropical Medicine and Hygiene	NA	new	NA	NA	NA
108	R812	X1063	Precipitation	Human disease incidence	Incidence	Above-average neuroinvasive incidence (z-score > 0.5)	Total annual precipitation anomaly z-score per 1 SD	Arboviral diseases	West Nile Virus	Virus	ZVB	Vectored	Flavivirus	Mosquito	Birds	1	GL(M)M	GEE logistic regression	675	0	Odds ratio	Linear	NA	1.5	1.2	1.8	95% CI	NA	<0.01	NA	increase	Results (Table 1)	10.4269/ajtmh.14-0737	North America	United States	West (NOAA region)	37.5	-119.5	2004-2012	2015	1	NA	Region centroid approximated	American Journal of Tropical Medicine and Hygiene	NA	new	NA	NA	NA
108	R813	X1064	Temperature	Human disease incidence	Incidence	Above-average neuroinvasive incidence (z-score > 0.5)	Annual average temperature anomaly z-score per 1 SD	Arboviral diseases	West Nile Virus	Virus	ZVB	Vectored	Flavivirus	Mosquito	Birds	1	GL(M)M	GEE logistic regression	5175	0	Odds ratio	Linear	NA	1.4	1.2	1.6	95% CI	NA	<0.01	NA	increase	Results (Table 1)	10.4269/ajtmh.14-0737	North America	United States	West South Central (NOAA region)	31.5	-98	2004-2012	2015	1	NA	Region centroid approximated	American Journal of Tropical Medicine and Hygiene	NA	new	NA	NA	NA
108	R814	X1065	Precipitation	Human disease incidence	Incidence	Above-average neuroinvasive incidence (z-score > 0.5)	Total annual precipitation anomaly z-score per 1 SD	Arboviral diseases	West Nile Virus	Virus	ZVB	Vectored	Flavivirus	Mosquito	Birds	1	GL(M)M	GEE logistic regression	5175	0	Odds ratio	Linear	NA	1.3	1.1	1.4	95% CI	NA	<0.01	NA	increase	Results (Table 1)	10.4269/ajtmh.14-0737	North America	United States	West South Central (NOAA region)	31.5	-98	2004-2012	2015	1	NA	Region centroid approximated	American Journal of Tropical Medicine and Hygiene	NA	new	NA	NA	NA
108	R815	X1066	Temperature	Human disease incidence	Incidence	Above-average neuroinvasive incidence (z-score > 0.5)	Annual average temperature anomaly z-score per 1 SD	Arboviral diseases	West Nile Virus	Virus	ZVB	Vectored	Flavivirus	Mosquito	Birds	1	GL(M)M	GEE logistic regression	10809	0	Odds ratio	Linear	NA	1.5	1.4	1.6	95% CI	NA	<0.01	NA	increase	Results (Table 1)	10.4269/ajtmh.14-0737	North America	United States	Western United States	39	-112	2004-2012	2015	1	NA	Region centroid approximated	American Journal of Tropical Medicine and Hygiene	NA	new	NA	NA	NA
108	R816	X1067	Precipitation	Human disease incidence	Incidence	Above-average neuroinvasive incidence (z-score > 0.5)	Total annual precipitation anomaly z-score per 1 SD	Arboviral diseases	West Nile Virus	Virus	ZVB	Vectored	Flavivirus	Mosquito	Birds	1	GL(M)M	GEE logistic regression	10809	0	Odds ratio	Linear	NA	1.1	1	1.1	95% CI	NA	>0.05	0.07	no change	Results (Table 1)	10.4269/ajtmh.14-0737	North America	United States	Western United States	39	-112	2004-2012	2015	1	NA	Region centroid approximated	American Journal of Tropical Medicine and Hygiene	NA	new	NA	NA	NA
268	R832	X1083	Precipitation	Human disease incidence	Incidence	Log relative rate of total WNV cases	Standardized monthly total precipitation anomaly z (January) NLDAS 1981√¢¬Ä¬ì2010	Arboviral diseases	West Nile Virus	Virus	ZVB	Vectored	Flavivirus	Mosquito	Birds	1	Other	Partial least squares (PLS) regression	387	0	Beta coefficient	Linear	NA	-0.08069	-0.09913	-0.06115	Std. error	NA	NA	NA	decrease	Results	10.4269/ajtmh.14-0239	North America	United States	Northern Great Plains Minnesota;Nebraska;North Dakota;South Dakota	45.05	-98.82	2004-2012	2014	1	NA	Coefficients digitised from Figure 4; months are calendar months relative to annual total cases; standardized z-scores per month; centroid approximated; SE bounds from figure.	American Journal of Tropical Medicine and Hygiene	NA	new	NA	NA	NA
268	R833	X1084	Precipitation	Human disease incidence	Incidence	Log relative rate of total WNV cases	Standardized monthly total precipitation anomaly z (March) NLDAS 1981√¢¬Ä¬ì2010	Arboviral diseases	West Nile Virus	Virus	ZVB	Vectored	Flavivirus	Mosquito	Birds	1	Other	Partial least squares (PLS) regression	387	0	Beta coefficient	Linear	NA	0.0951	0.07773	0.11137	Std. error	NA	NA	NA	increase	Results	10.4269/ajtmh.14-0239	North America	United States	Northern Great Plains Minnesota;Nebraska;North Dakota;South Dakota	45.05	-98.82	2004-2012	2014	1	NA	Coefficients digitised from Figure 4; months are calendar months relative to annual total cases; standardized z-scores per month; centroid approximated; SE bounds from figure.	American Journal of Tropical Medicine and Hygiene	NA	new	NA	NA	NA
268	R834	X1085	Precipitation	Human disease incidence	Incidence	Log relative rate of total WNV cases	Standardized monthly total precipitation anomaly z (July) NLDAS 1981√¢¬Ä¬ì2010	Arboviral diseases	West Nile Virus	Virus	ZVB	Vectored	Flavivirus	Mosquito	Birds	1	Other	Partial least squares (PLS) regression	387	0	Beta coefficient	Linear	NA	-0.11215	-0.1306	-0.09479	Std. error	NA	NA	NA	decrease	Results	10.4269/ajtmh.14-0239	North America	United States	Northern Great Plains Minnesota;Nebraska;North Dakota;South Dakota	45.05	-98.82	2004-2012	2014	1	NA	Coefficients digitised from Figure 4; months are calendar months relative to annual total cases; standardized z-scores per month; centroid approximated; SE bounds from figure.	American Journal of Tropical Medicine and Hygiene	NA	new	NA	NA	NA
268	R835	X1086	Precipitation	Human disease incidence	Incidence	Log relative rate of total WNV cases	Standardized monthly total precipitation anomaly z (August) NLDAS 1981√¢¬Ä¬ì2010	Arboviral diseases	West Nile Virus	Virus	ZVB	Vectored	Flavivirus	Mosquito	Birds	1	Other	Partial least squares (PLS) regression	387	0	Beta coefficient	Linear	NA	0.07665	0.04627	0.10812	Std. error	NA	NA	NA	increase	Results	10.4269/ajtmh.14-0239	North America	United States	Northern Great Plains Minnesota;Nebraska;North Dakota;South Dakota	45.05	-98.82	2004-2012	2014	1	NA	Coefficients digitised from Figure 4; months are calendar months relative to annual total cases; standardized z-scores per month; centroid approximated; SE bounds from figure.	American Journal of Tropical Medicine and Hygiene	NA	new	NA	NA	NA
268	R836	X1087	Temperature	Human disease incidence	Incidence	Log relative rate of total WNV cases	Standardized monthly mean temperature anomaly z (January) NLDAS 1981√¢¬Ä¬ì2010	Arboviral diseases	West Nile Virus	Virus	ZVB	Vectored	Flavivirus	Mosquito	Birds	1	Other	Partial least squares (PLS) regression	387	0	Beta coefficient	Linear	NA	0.07665	0.06037	0.09184	Std. error	NA	NA	NA	increase	Results	10.4269/ajtmh.14-0239	North America	United States	Northern Great Plains Minnesota;Nebraska;North Dakota;South Dakota	45.05	-98.82	2004-2012	2014	1	NA	Coefficients digitised from Figure 4; months are calendar months relative to annual total cases; standardized z-scores per month; centroid approximated; SE bounds from figure.	American Journal of Tropical Medicine and Hygiene	NA	new	NA	NA	NA
268	R837	X1088	Temperature	Human disease incidence	Incidence	Log relative rate of total WNV cases	Standardized monthly mean temperature anomaly z (December) NLDAS 1981√¢¬Ä¬ì2010	Arboviral diseases	West Nile Virus	Virus	ZVB	Vectored	Flavivirus	Mosquito	Birds	1	Other	Partial least squares (PLS) regression	387	0	Beta coefficient	Linear	NA	0.19219	0.17188	0.21406	Std. error	NA	NA	NA	increase	Results	10.4269/ajtmh.14-0239	North America	United States	Northern Great Plains Minnesota;Nebraska;North Dakota;South Dakota	45.05	-98.82	2004-2012	2014	1	NA	Coefficients digitised from Figure 4; months are calendar months relative to annual total cases; standardized z-scores per month; centroid approximated; SE bounds from figure.	American Journal of Tropical Medicine and Hygiene	NA	new	NA	NA	NA
268	R838	X1089	Temperature	Human disease incidence	Incidence	Log relative rate of total WNV cases	Standardized monthly mean temperature anomaly z (May) NLDAS 1981√¢¬Ä¬ì2010	Arboviral diseases	West Nile Virus	Virus	ZVB	Vectored	Flavivirus	Mosquito	Birds	1	Other	Partial least squares (PLS) regression	387	0	Beta coefficient	Linear	NA	0.1375	0.12005	0.15586	Std. error	NA	NA	NA	increase	Results	10.4269/ajtmh.14-0239	North America	United States	Northern Great Plains Minnesota;Nebraska;North Dakota;South Dakota	45.05	-98.82	2004-2012	2014	1	NA	Coefficients digitised from Figure 4; months are calendar months relative to annual total cases; standardized z-scores per month; centroid approximated; SE bounds from figure.	American Journal of Tropical Medicine and Hygiene	NA	new	NA	NA	NA
268	R839	X1090	Temperature	Human disease incidence	Incidence	Log relative rate of total WNV cases	Standardized monthly mean temperature anomaly z (June) NLDAS 1981√¢¬Ä¬ì2010	Arboviral diseases	West Nile Virus	Virus	ZVB	Vectored	Flavivirus	Mosquito	Birds	1	Other	Partial least squares (PLS) regression	387	0	Beta coefficient	Linear	NA	0.09293	0.08207	0.10378	Std. error	NA	NA	NA	increase	Results	10.4269/ajtmh.14-0239	North America	United States	Northern Great Plains Minnesota;Nebraska;North Dakota;South Dakota	45.05	-98.82	2004-2012	2014	1	NA	Coefficients digitised from Figure 4; months are calendar months relative to annual total cases; standardized z-scores per month; centroid approximated; SE bounds from figure.	American Journal of Tropical Medicine and Hygiene	NA	new	NA	NA	NA
268	R840	X1091	Precipitation	Human disease incidence	Incidence	Log relative rate of total WNV cases	Standardized monthly total precipitation anomaly z (December) NLDAS 1981√¢¬Ä¬ì2010	Arboviral diseases	West Nile Virus	Virus	ZVB	Vectored	Flavivirus	Mosquito	Birds	1	Other	Partial least squares (PLS) regression	513	0	Beta coefficient	Linear	NA	0.08333	-0.02308	0.18974	Std. error	NA	NA	NA	increase	Results	10.4269/ajtmh.14-0239	North America	United States	Southcentral Arkansas;Louisiana;Mississippi;Oklahoma;Texas	33.06	-94.31	2004-2012	2014	1	NA	Coefficients digitised from Figure 4; months are calendar months relative to annual total cases; standardized z-scores per month; centroid approximated; SE bounds from figure.	American Journal of Tropical Medicine and Hygiene	NA	new	NA	NA	NA
268	R841	X1092	Precipitation	Human disease incidence	Incidence	Log relative rate of total WNV cases	Standardized monthly total precipitation anomaly z (June) NLDAS 1981√¢¬Ä¬ì2010	Arboviral diseases	West Nile Virus	Virus	ZVB	Vectored	Flavivirus	Mosquito	Birds	1	Other	Partial least squares (PLS) regression	513	0	Beta coefficient	Linear	NA	-0.07179	-0.11026	-0.03077	Std. error	NA	NA	NA	decrease	Results	10.4269/ajtmh.14-0239	North America	United States	Southcentral Arkansas;Louisiana;Mississippi;Oklahoma;Texas	33.06	-94.31	2004-2012	2014	1	NA	Coefficients digitised from Figure 4; months are calendar months relative to annual total cases; standardized z-scores per month; centroid approximated; SE bounds from figure.	American Journal of Tropical Medicine and Hygiene	NA	new	NA	NA	NA
268	R842	X1093	Precipitation	Human disease incidence	Incidence	Log relative rate of total WNV cases	Standardized monthly total precipitation anomaly z (July) NLDAS 1981√¢¬Ä¬ì2010	Arboviral diseases	West Nile Virus	Virus	ZVB	Vectored	Flavivirus	Mosquito	Birds	1	Other	Partial least squares (PLS) regression	513	0	Beta coefficient	Linear	NA	0.07308	0.03205	0.1141	Std. error	NA	NA	NA	increase	Results	10.4269/ajtmh.14-0239	North America	United States	Southcentral Arkansas;Louisiana;Mississippi;Oklahoma;Texas	33.06	-94.31	2004-2012	2014	1	NA	Coefficients digitised from Figure 4; months are calendar months relative to annual total cases; standardized z-scores per month; centroid approximated; SE bounds from figure.	American Journal of Tropical Medicine and Hygiene	NA	new	NA	NA	NA
268	R843	X1094	Temperature	Human disease incidence	Incidence	Log relative rate of total WNV cases	Standardized monthly mean temperature anomaly z (January) NLDAS 1981√¢¬Ä¬ì2010	Arboviral diseases	West Nile Virus	Virus	ZVB	Vectored	Flavivirus	Mosquito	Birds	1	Other	Partial least squares (PLS) regression	513	0	Beta coefficient	Linear	NA	0.20641	0.15385	0.25769	Std. error	NA	NA	NA	increase	Results	10.4269/ajtmh.14-0239	North America	United States	Southcentral Arkansas;Louisiana;Mississippi;Oklahoma;Texas	33.06	-94.31	2004-2012	2014	1	NA	Coefficients digitised from Figure 4; months are calendar months relative to annual total cases; standardized z-scores per month; centroid approximated; SE bounds from figure.	American Journal of Tropical Medicine and Hygiene	NA	new	NA	NA	NA
268	R844	X1095	Temperature	Human disease incidence	Incidence	Log relative rate of total WNV cases	Standardized monthly mean temperature anomaly z (February) NLDAS 1981√¢¬Ä¬ì2010	Arboviral diseases	West Nile Virus	Virus	ZVB	Vectored	Flavivirus	Mosquito	Birds	1	Other	Partial least squares (PLS) regression	513	0	Beta coefficient	Linear	NA	0.07949	0.00897	0.15128	Std. error	NA	NA	NA	increase	Results	10.4269/ajtmh.14-0239	North America	United States	Southcentral Arkansas;Louisiana;Mississippi;Oklahoma;Texas	33.06	-94.31	2004-2012	2014	1	NA	Coefficients digitised from Figure 4; months are calendar months relative to annual total cases; standardized z-scores per month; centroid approximated; SE bounds from figure.	American Journal of Tropical Medicine and Hygiene	NA	new	NA	NA	NA
268	R845	X1096	Temperature	Human disease incidence	Incidence	Log relative rate of total WNV cases	Standardized monthly mean temperature anomaly z (March) NLDAS 1981√¢¬Ä¬ì2010	Arboviral diseases	West Nile Virus	Virus	ZVB	Vectored	Flavivirus	Mosquito	Birds	1	Other	Partial least squares (PLS) regression	513	0	Beta coefficient	Linear	NA	0.20385	0.05897	0.34744	Std. error	NA	NA	NA	increase	Results	10.4269/ajtmh.14-0239	North America	United States	Southcentral Arkansas;Louisiana;Mississippi;Oklahoma;Texas	33.06	-94.31	2004-2012	2014	1	NA	Coefficients digitised from Figure 4; months are calendar months relative to annual total cases; standardized z-scores per month; centroid approximated; SE bounds from figure.	American Journal of Tropical Medicine and Hygiene	NA	new	NA	NA	NA
268	R846	X1097	Temperature	Human disease incidence	Incidence	Log relative rate of total WNV cases	Standardized monthly mean temperature anomaly z (April) NLDAS 1981√¢¬Ä¬ì2010	Arboviral diseases	West Nile Virus	Virus	ZVB	Vectored	Flavivirus	Mosquito	Birds	1	Other	Partial least squares (PLS) regression	513	0	Beta coefficient	Linear	NA	0.11154	0.00256	0.22051	Std. error	NA	NA	NA	increase	Results	10.4269/ajtmh.14-0239	North America	United States	Southcentral Arkansas;Louisiana;Mississippi;Oklahoma;Texas	33.06	-94.31	2004-2012	2014	1	NA	Coefficients digitised from Figure 4; months are calendar months relative to annual total cases; standardized z-scores per month; centroid approximated; SE bounds from figure.	American Journal of Tropical Medicine and Hygiene	NA	new	NA	NA	NA
268	R847	X1098	Temperature	Human disease incidence	Incidence	Log relative rate of total WNV cases	Standardized monthly mean temperature anomaly z (May) NLDAS 1981√¢¬Ä¬ì2010	Arboviral diseases	West Nile Virus	Virus	ZVB	Vectored	Flavivirus	Mosquito	Birds	1	Other	Partial least squares (PLS) regression	513	0	Beta coefficient	Linear	NA	0.08974	-0.03718	0.21795	Std. error	NA	NA	NA	increase	Results	10.4269/ajtmh.14-0239	North America	United States	Southcentral Arkansas;Louisiana;Mississippi;Oklahoma;Texas	33.06	-94.31	2004-2012	2014	1	NA	Coefficients digitised from Figure 4; months are calendar months relative to annual total cases; standardized z-scores per month; centroid approximated; SE bounds from figure.	American Journal of Tropical Medicine and Hygiene	NA	new	NA	NA	NA
268	R848	X1099	Precipitation	Human disease incidence	Incidence	Log relative rate of total WNV cases	Standardized monthly total precipitation anomaly z (January) NLDAS 1981√¢¬Ä¬ì2010	Arboviral diseases	West Nile Virus	Virus	ZVB	Vectored	Flavivirus	Mosquito	Birds	1	Other	Partial least squares (PLS) regression	162	0	Beta coefficient	Linear	NA	0.08615	0.0527	0.12061	Std. error	NA	NA	NA	increase	Results	10.4269/ajtmh.14-0239	North America	United States	Upper Midwest Illinois;Indiana;Michigan;Ohio;Wisconsin	41.8	-86.63	2004-2012	2014	1	NA	Coefficients digitised from Figure 4; months are calendar months relative to annual total cases; standardized z-scores per month; centroid approximated; SE bounds from figure.	American Journal of Tropical Medicine and Hygiene	NA	new	NA	NA	NA
268	R849	X1100	Precipitation	Human disease incidence	Incidence	Log relative rate of total WNV cases	Standardized monthly total precipitation anomaly z (November) NLDAS 1981√¢¬Ä¬ì2010	Arboviral diseases	West Nile Virus	Virus	ZVB	Vectored	Flavivirus	Mosquito	Birds	1	Other	Partial least squares (PLS) regression	162	0	Beta coefficient	Linear	NA	0.06993	0.01824	0.12365	Std. error	NA	NA	NA	increase	Results	10.4269/ajtmh.14-0239	North America	United States	Upper Midwest Illinois;Indiana;Michigan;Ohio;Wisconsin	41.8	-86.63	2004-2012	2014	1	NA	Coefficients digitised from Figure 4; months are calendar months relative to annual total cases; standardized z-scores per month; centroid approximated; SE bounds from figure.	American Journal of Tropical Medicine and Hygiene	NA	new	NA	NA	NA
268	R850	X1101	Precipitation	Human disease incidence	Incidence	Log relative rate of total WNV cases	Standardized monthly total precipitation anomaly z (May) NLDAS 1981√¢¬Ä¬ì2010	Arboviral diseases	West Nile Virus	Virus	ZVB	Vectored	Flavivirus	Mosquito	Birds	1	Other	Partial least squares (PLS) regression	162	0	Beta coefficient	Linear	NA	-0.0973	-0.14189	-0.05169	Std. error	NA	NA	NA	decrease	Results	10.4269/ajtmh.14-0239	North America	United States	Upper Midwest Illinois;Indiana;Michigan;Ohio;Wisconsin	41.8	-86.63	2004-2012	2014	1	NA	Coefficients digitised from Figure 4; months are calendar months relative to annual total cases; standardized z-scores per month; centroid approximated; SE bounds from figure.	American Journal of Tropical Medicine and Hygiene	NA	new	NA	NA	NA
268	R851	X1102	Precipitation	Human disease incidence	Incidence	Log relative rate of total WNV cases	Standardized monthly total precipitation anomaly z (June) NLDAS 1981√¢¬Ä¬ì2010	Arboviral diseases	West Nile Virus	Virus	ZVB	Vectored	Flavivirus	Mosquito	Birds	1	Other	Partial least squares (PLS) regression	162	0	Beta coefficient	Linear	NA	-0.13074	-0.16014	-0.10541	Std. error	NA	NA	NA	decrease	Results	10.4269/ajtmh.14-0239	North America	United States	Upper Midwest Illinois;Indiana;Michigan;Ohio;Wisconsin	41.8	-86.63	2004-2012	2014	1	NA	Coefficients digitised from Figure 4; months are calendar months relative to annual total cases; standardized z-scores per month; centroid approximated; SE bounds from figure.	American Journal of Tropical Medicine and Hygiene	NA	new	NA	NA	NA
268	R852	X1103	Temperature	Human disease incidence	Incidence	Log relative rate of total WNV cases	Standardized monthly mean temperature anomaly z (January) NLDAS 1981√¢¬Ä¬ì2010	Arboviral diseases	West Nile Virus	Virus	ZVB	Vectored	Flavivirus	Mosquito	Birds	1	Other	Partial least squares (PLS) regression	162	0	Beta coefficient	Linear	NA	0.14696	0.08919	0.20878	Std. error	NA	NA	NA	increase	Results	10.4269/ajtmh.14-0239	North America	United States	Upper Midwest Illinois;Indiana;Michigan;Ohio;Wisconsin	41.8	-86.63	2004-2012	2014	1	NA	Coefficients digitised from Figure 4; months are calendar months relative to annual total cases; standardized z-scores per month; centroid approximated; SE bounds from figure.	American Journal of Tropical Medicine and Hygiene	NA	new	NA	NA	NA
268	R853	X1104	Temperature	Human disease incidence	Incidence	Log relative rate of total WNV cases	Standardized monthly mean temperature anomaly z (October) NLDAS 1981√¢¬Ä¬ì2010	Arboviral diseases	West Nile Virus	Virus	ZVB	Vectored	Flavivirus	Mosquito	Birds	1	Other	Partial least squares (PLS) regression	162	0	Beta coefficient	Linear	NA	-0.06892	-0.10338	-0.03446	Std. error	NA	NA	NA	decrease	Results	10.4269/ajtmh.14-0239	North America	United States	Upper Midwest Illinois;Indiana;Michigan;Ohio;Wisconsin	41.8	-86.63	2004-2012	2014	1	NA	Coefficients digitised from Figure 4; months are calendar months relative to annual total cases; standardized z-scores per month; centroid approximated; SE bounds from figure.	American Journal of Tropical Medicine and Hygiene	NA	new	NA	NA	NA
268	R854	X1105	Temperature	Human disease incidence	Incidence	Log relative rate of total WNV cases	Standardized monthly mean temperature anomaly z (February) NLDAS 1981√¢¬Ä¬ì2010	Arboviral diseases	West Nile Virus	Virus	ZVB	Vectored	Flavivirus	Mosquito	Birds	1	Other	Partial least squares (PLS) regression	162	0	Beta coefficient	Linear	NA	0.10135	0.04561	0.15912	Std. error	NA	NA	NA	increase	Results	10.4269/ajtmh.14-0239	North America	United States	Upper Midwest Illinois;Indiana;Michigan;Ohio;Wisconsin	41.8	-86.63	2004-2012	2014	1	NA	Coefficients digitised from Figure 4; months are calendar months relative to annual total cases; standardized z-scores per month; centroid approximated; SE bounds from figure.	American Journal of Tropical Medicine and Hygiene	NA	new	NA	NA	NA
268	R855	X1106	Temperature	Human disease incidence	Incidence	Log relative rate of total WNV cases	Standardized monthly mean temperature anomaly z (July) NLDAS 1981√¢¬Ä¬ì2010	Arboviral diseases	West Nile Virus	Virus	ZVB	Vectored	Flavivirus	Mosquito	Birds	1	Other	Partial least squares (PLS) regression	162	0	Beta coefficient	Linear	NA	0.10845	0.05676	0.16014	Std. error	NA	NA	NA	increase	Results	10.4269/ajtmh.14-0239	North America	United States	Upper Midwest Illinois;Indiana;Michigan;Ohio;Wisconsin	41.8	-86.63	2004-2012	2014	1	NA	Coefficients digitised from Figure 4; months are calendar months relative to annual total cases; standardized z-scores per month; centroid approximated; SE bounds from figure.	American Journal of Tropical Medicine and Hygiene	NA	new	NA	NA	NA
22	R42	X89	Precipitation	Human disease incidence	Cases	Cases	Monthly total	Hantaviral diseases	Haemorrhagic fever with renal syndrome	Virus	Z	Non-vectored	Hantavirus	NA	Rodents	1	Correlation	Cross-correlation analysis	84	NA	Correlation coefficient	Linear	0.66	0.42	NA	NA	NA	NA	<0.05	NA	increase	Abstract	10.1371/journal.pntd.0003530	Asia	China	XI'an	34.3416	108.94	2005-2012	2015	1	3	N-value is number of months in study	PLOS neglected tropical diseases	4.548	NA	62	108.94	34.3416
22	R41	X88	Temperature	Human disease incidence	Cases	Cases	Monthly mean	Hantaviral diseases	Haemorrhagic fever with renal syndrome	Virus	Z	Non-vectored	Hantavirus	NA	Rodents	1	Correlation	Cross-correlation analysis	84	NA	Correlation coefficient	Linear	NA	0.49	NA	NA	NA	NA	<0.05	NA	increase	Abstract	10.1371/journal.pntd.0003530	Asia	China	XI'an	34.3416	108.94	2005-2012	2015	1	2	N-value is number of months in study	PLOS neglected tropical diseases	4.548	NA	4	108.94	34.3416
144	R377	X560	Temperature	Human disease incidence	Incidence	Incidence	Annual mean	Hantaviral diseases	Haemorrhagic fever with renal syndrome	Virus	Z	Non-vectored	Hantavirus	NA	Rodents	1	Correlation	Pearson correlation	248	NA	Correlation coefficient	Linear	0.88	-0.396	NA	NA	NA	NA	<0.05	NA	decrease	Discussion	10.3390/ijerph111212129	Asia	China	NA	NA	NA	2005-2012	2014	1	NA	2006 trends, 07,08,09,10,11,12 also available but no significant trends recorded. N-value calculated using the Incidences provided and the population estimates from google	International Journal of Environmental Research and Public Health	3.531	NA	27	104.195	35.8617
144	R374	X557	Temperature	Human disease incidence	Incidence	Incidence	Annual mean	Hantaviral diseases	Haemorrhagic fever with renal syndrome	Virus	Z	Non-vectored	Hantavirus	NA	Rodents	1	Correlation	Pearson correlation	248	NA	Correlation coefficient	Linear	0.81	-0.39	NA	NA	NA	NA	<0.05	NA	decrease	Discussion	10.3390/ijerph111212129	Asia	China	NA	NA	NA	2005-2012	2014	1	NA	N-value is the number of years in the study * number of provinces (31)]	International Journal of Environmental Research and Public Health	3.531	NA	200	104.195	35.8617
144	R375	X558	Precipitation	Human disease incidence	Incidence	Incidence	Annual mean	Hantaviral diseases	Haemorrhagic fever with renal syndrome	Virus	Z	Non-vectored	Hantavirus	NA	Rodents	1	Correlation	Pearson correlation	248	NA	Correlation coefficient	Linear	0.81	-0.226	NA	NA	NA	NA	>0.05	NA	decrease	Discussion	10.3390/ijerph111212129	Asia	China	NA	NA	NA	2005-2012	2014	1	NA	N-value is the number of years in the study * number of provinces (31)]	International Journal of Environmental Research and Public Health	3.531	NA	200	104.195	35.8617
144	R378	X561	Precipitation	Human disease incidence	Incidence	Incidence	Annual mean	Hantaviral diseases	Haemorrhagic fever with renal syndrome	Virus	Z	Non-vectored	Hantavirus	NA	Rodents	1	Correlation	Pearson correlation	248	NA	Correlation coefficient	Linear	0.88	-0.189	NA	NA	NA	NA	>0.05	NA	decrease	Discussion	10.3390/ijerph111212129	Asia	China	NA	NA	NA	2005-2012	2014	1	NA	2006 trends, 07,08,09,10,11,12 also available but no significant trends recorded. N-value calculated using the Incidences provided and the population estimates from google	International Journal of Environmental Research and Public Health	3.531	NA	200	104.195	35.8617
144	R376	X559	Humidity	Human disease incidence	Incidence	Incidence	Annual mean	Hantaviral diseases	Haemorrhagic fever with renal syndrome	Virus	Z	Non-vectored	Hantavirus	NA	Rodents	1	Correlation	Pearson correlation	248	NA	Correlation coefficient	Linear	0.81	-0.077	NA	NA	NA	NA	>0.05	NA	decrease	Results	10.3390/ijerph111212129	Asia	China	NA	NA	NA	2005-2012	2014	1	NA	N-value is the number of years in the study * number of provinces (31)]	International Journal of Environmental Research and Public Health	3.531	NA	200	104.195	35.8617
144	R379	X562	Humidity	Human disease incidence	Incidence	Incidence	Annual mean	Hantaviral diseases	Haemorrhagic fever with renal syndrome	Virus	Z	Non-vectored	Hantavirus	NA	Rodents	1	Correlation	Pearson correlation	248	NA	Correlation coefficient	Linear	0.88	-0.061	NA	NA	NA	NA	>0.05	NA	decrease	Results	10.3390/ijerph111212129	Asia	China	Reunion island	NA	NA	2005-2012	2014	1	NA	2006 trends, 07,08,09,10,11,12 also available but no significant trends recorded. N-value calculated using the Incidences provided and the population estimates from google	International Journal of Environmental Research and Public Health	3.531	NA	200	104.195	35.861
190	R566	X704	Temperature	Human disease incidence	Cases	Relative risk	Daily mean	Arboviral diseases	Japanese encephalitis	Virus	ZVB	Vectored	Flavivirus	M	Birds	5	DLNM	distributed lag nonlinear model	622	NA	Percent change	Non-linear	NA	2.6	0.2	3.46	95% Confidence	NA	<0.05	NA	increase	Abstract	10.4269/ajtmh.20-0040	Asia	China	Dazhou	31.2159	107.501	2005-2012	2020	1	NA	Trend refers to 5 degrees increase from 20 degree threshold, Graphic illustrations available	American Journal of Tropical Medicine and Hygiene	2.106	NA	NA	107.501	31.2159
105	R220	X384	Humidity	Human disease incidence	Incidence	Cases	Monthly mean relative	Anthrax	Anthrax	Bacteria	Z	Non-vectored	Bacillus	NA	Mammals (multispecies)	1	Correlation	Spearman rank correlation	96	NA	Correlation coefficient	Linear	NA	0.54	0.4	0.66	95% Confidence	NA	<0.05	NA	increase	Abstract	10.1371/journal.pntd.0004637	Asia	China	NA	NA	NA	2005-2013	2016	1	1	N-value is number of months of study, table found in supplementary	PLOS neglected tropical diseases	4.548	NA	200	104.195	35.8617
105	R219	X383	Precipitation	Human disease incidence	Incidence	Cases	Monthly total	Anthrax	Anthrax	Bacteria	Z	Non-vectored	Bacillus	NA	Mammals (multispecies)	1	Correlation	Spearman rank correlation	96	NA	Correlation coefficient	Linear	NA	0.68	0.55	0.78	95% Confidence	NA	<0.05	NA	increase	Abstract	10.1371/journal.pntd.0004637	Asia	China	NA	NA	NA	2005-2013	2016	1	1	N-value is number of months of study, table found in supplementary	PLOS neglected tropical diseases	4.548	NA	200	104.195	35.8617
105	R218	X382	Temperature	Human disease incidence	Incidence	Cases	Monthly mean	Anthrax	Anthrax	Bacteria	Z	Non-vectored	Bacillus	NA	Mammals (multispecies)	1	Correlation	Spearman rank correlation	96	NA	Correlation coefficient	Linear	NA	0.7	0.58	0.78	95% Confidence	NA	<0.05	NA	increase	Abstract	10.1371/journal.pntd.0004637	Asia	China	NA	NA	NA	2005-2013	2016	1	1	N-value is number of months of study, table found in supplementary	PLOS neglected tropical diseases	4.548	NA	200	104.195	35.8617
190	R567	X705	Precipitation	Human disease incidence	Cases	Relative risk	Daily total	Arboviral diseases	Japanese encephalitis	Virus	ZVB	Vectored	Flavivirus	M	Birds	100	DLNM	distributed lag nonlinear model	622	NA	Percent change	Non-linear	NA	1.32	0.73	3.11	95% Confidence	NA	<0.05	NA	increase	Abstract	10.4269/ajtmh.20-0040	Asia	China	Dazhou	31.2159	107.501	2005-2013	2020	1	NA	Graphic illustrations available	American Journal of Tropical Medicine and Hygiene	2.106	NA	NA	107.501	31.2159
82	R171	X295	Temperature	Human disease incidence	Cases	Cases	Annual mean	Rickettsioses	Rocky Mountain Spotted Fever	Bacteria	ZVB	Vectored	Rickettsia	Tick	Mammals (multispecies)	1	GL(M)M	Bivariate regression analysis	4081	NA	Estimate	Linear	NA	-1.05	-1.58	-0.52	Std. error	0.53	>0.05	0.2	decrease	Conclusion	10.1371/journal.pone.0150180	North America	USA	Kansas, Missouri, Oklahoma, Arkansas	NA	NA	2005-2014	2016	1	NA	28-34, N-value = number of counties in study region (371) multiplied the years of study (11)	PLOS One	3.272	NA	8	-98.4842	39.0119
82	R170	X294	Temperature	Human disease incidence	Cases	Cases	Annual mean	Rickettsioses	Rocky Mountain Spotted Fever	Bacteria	ZVB	Vectored	Rickettsia	Tick	Mammals (multispecies)	1	GL(M)M	Bivariate regression analysis	4081	NA	Estimate	Linear	0.58	-0.61	-0.74	-0.48	Std. error	0.13	<0.05	0.03	decrease	Conclusion	10.1371/journal.pone.0150180	North America	USA	Kansas, Missouri, Oklahoma, Arkansas	NA	NA	2005-2014	2016	1	NA	>35, N-value = number of counties in study region (371) multiplied the years of study (11)	PLOS One	3.272	NA	8	-98.4842	39.0119
82	R173	X297	Humidity	Human disease incidence	Cases	Cases	Annual mean relative	Rickettsioses	Rocky Mountain Spotted Fever	Bacteria	ZVB	Vectored	Rickettsia	Tick	Mammals (multispecies)	1	GL(M)M	Bivariate regression analysis	4081	NA	Estimate	Linear	NA	0.62	0.5	0.74	Std. error	0.12	<0.05	0.03	increase	Conclusion	10.1371/journal.pone.0150180	North America	USA	Kansas, Missouri, Oklahoma, Arkansas	NA	NA	2005-2014	2016	1	NA	N-value = number of counties in study region (371) multiplied the years of study (11)	PLOS One	3.272	NA	62	-98.4842	39.0119
82	R172	X296	Temperature	Human disease incidence	Cases	Cases	Annual mean	Rickettsioses	Rocky Mountain Spotted Fever	Bacteria	ZVB	Vectored	Rickettsia	Tick	Mammals (multispecies)	1	GL(M)M	Bivariate regression analysis	4081	NA	Estimate	Linear	NA	0.92	0.46	1.38	Std. error	0.46	>0.05	0.19	increase	Conclusion	10.1371/journal.pone.0150180	North America	USA	Kansas, Missouri, Oklahoma, Arkansas	NA	NA	2005-2014	2016	1	NA	24.9-27.9, N-value = number of counties in study region (371) multiplied the years of study (11)	PLOS One	3.272	NA	62	-98.4842	39.0119
90	R179	X340	Precipitation	Human case locations	Cases	Cases	Weekly total	Hantaviral diseases	Haemorrhagic fever with renal syndrome	Virus	Z	Non-vectored	Hantavirus	NA	Rodents	1	GL(M)M	Generalised estimating equations	39349	NA	Percent change	Linear	NA	0.2	0.1	0.3	95% Confidence	NA	NA	NA	increase	Abstract	https://doi.org/10.1016/j.scitotenv.2018.04.407	Asia	China	NA	NA	NA	2005-2014	2018	1	NA	Can√¢¬à¬ö√Ç¬¢√Ç¬¨√É¬Ñ√Ç¬¨√É¬¥t access without UCL permission	Science of The Total Environment	8.01	g	14	104.195	35.8617
90	R180	X341	Humidity	Human case locations	Cases	Cases	Weekly mean relative	Hantaviral diseases	Haemorrhagic fever with renal syndrome	Virus	Z	Non-vectored	Hantavirus	NA	Rodents	1	GL(M)M	Generalised estimating equations	39349	NA	Percent change	Linear	NA	0.9	0.5	1.2	95% Confidence	NA	NA	NA	increase	Abstract	https://doi.org/10.1016/j.scitotenv.2018.04.407	Asia	China	NA	NA	NA	2005-2014	2018	1	NA	Can√¢¬à¬ö√Ç¬¢√Ç¬¨√É¬Ñ√Ç¬¨√É¬¥t access without UCL permission	Science of The Total Environment	8.01	g	14	104.195	35.8617
90	R178	X339	Temperature	Human case locations	Cases	Cases	Weekly maximum	Hantaviral diseases	Haemorrhagic fever with renal syndrome	Virus	Z	Non-vectored	Hantavirus	NA	Rodents	1	GL(M)M	Generalised estimating equations	39349	NA	Percent change	Linear	NA	1.6	1	2.2	95% Confidence	NA	NA	NA	increase	Abstract	https://doi.org/10.1016/j.scitotenv.2018.04.407	Asia	China	NA	NA	NA	2005-2014	2018	1	NA	Can√¢¬à¬ö√Ç¬¢√Ç¬¨√É¬Ñ√Ç¬¨√É¬¥t access without UCL permission	Science of The Total Environment	8.01	g	14	104.195	35.8617
146	R386	X569	Temperature	Human disease incidence	Incidence	cases	Monthly mean	Hantaviral diseases	Haemorrhagic fever with renal syndrome	Virus	Z	Non-vectored	Hantavirus	NA	Rodents	1	Correlation	Spearman rank correlation	4104	NA	Correlation coefficient	Linear	NA	0.011	NA	NA	NA	NA	>0.05	0.417	increase	Discussion	10.1371/journal.pone.0167836	Asia	China	Hubei province	30.9667	112.233	2005-2014	2016	1	NA	N-value is number of counties * Number of months of study	PLOS One	3.272	NA	27	112.233	30.9667
146	R387	X570	Precipitation	Human disease incidence	Incidence	cases	Monthly mean	Hantaviral diseases	Haemorrhagic fever with renal syndrome	Virus	Z	Non-vectored	Hantavirus	NA	Rodents	1	Correlation	Spearman rank correlation	4104	NA	Correlation coefficient	Linear	NA	0.015	NA	NA	NA	NA	>0.05	0.234	increase	Discussion	10.1371/journal.pone.0167836	Asia	China	Hubei province	30.9667	112.233	2005-2014	2016	1	NA	N-value is number of counties * Number of months of study	PLOS One	3.272	NA	27	112.233	30.9667
146	R388	X571	Humidity	Human disease incidence	Incidence	cases	Monthly mean	Hantaviral diseases	Haemorrhagic fever with renal syndrome	Virus	Z	Non-vectored	Hantavirus	NA	Rodents	1	Correlation	Spearman rank correlation	4104	NA	Correlation coefficient	Linear	NA	0.041	NA	NA	NA	NA	<0.001	0.001	increase	Discussion	10.1371/journal.pone.0167836	Asia	China	Hubei province	30.9667	112.233	2005-2014	2016	1	NA	N-value is number of counties * Number of months of study	PLOS One	3.272	NA	27	112.233	30.9667
138	R358	X540	Temperature	Human disease incidence	Cases	Cases	Quarterly mean	Leptospirosis	Leptospirosis	Bacteria	Z	Non-vectored	Leptospira	NA	Rodents	1	ST	Zero-inflated poisson bayesian conditional autoregressive models	3217	NA	Unstandardised coefficient	Linear	NA	-1.14	-7.71	2.09	95% Credible	NA	>0.05	NA	decrease	Results	https://doi.org/10.1016/j.scitotenv.2020.138251	Asia	China	Upper Yangtze River Basin	NA	NA	2005-2016	2020	1	NA	Can't access	Science of The Total Environment	8.01	g	16	112.366	29.4337
138	R360	X542	Temperature	Human disease incidence	Cases	Cases	Quarterly mean	Leptospirosis	Leptospirosis	Bacteria	Z	Non-vectored	Leptospira	NA	Rodents	1	ST	Zero-inflated poisson bayesian conditional autoregressive models	1473	NA	Unstandardised coefficient	Linear	NA	-0.28	-0.94	0.32	95% Credible	NA	>0.05	NA	decrease	Results	https://doi.org/10.1016/j.scitotenv.2020.138251	Asia	China	Pearl River Basin	NA	NA	2005-2016	2020	1	NA	NA	Science of The Total Environment	8.01	g	106	113.633	22.7667
138	R361	X543	Precipitation	Human disease incidence	Cases	Cases	Quarterly total	Leptospirosis	Leptospirosis	Bacteria	Z	Non-vectored	Leptospira	NA	Rodents	1	ST	Zero-inflated poisson bayesian conditional autoregressive models	1473	NA	Unstandardised coefficient	Linear	NA	0.79	0.12	1.58	95% Credible	NA	<0.05	NA	increase	Abstract	https://doi.org/10.1016/j.scitotenv.2020.138251	Asia	China	Pearl River Basin	NA	NA	2005-2016	2020	1	NA	NA	Science of The Total Environment	8.01	g	106	113.633	22.7667
138	R359	X541	Precipitation	Human disease incidence	Cases	Cases	Quarterly total	Leptospirosis	Leptospirosis	Bacteria	Z	Non-vectored	Leptospira	NA	Rodents	1	ST	Zero-inflated poisson bayesian conditional autoregressive models	3217	NA	Unstandardised coefficient	Linear	NA	3.28	0.7	9.71	95% Credible	NA	<0.05	NA	increase	Abstract	https://doi.org/10.1016/j.scitotenv.2020.138251	Asia	China	Upper Yangtze River Basin	NA	NA	2005-2016	2020	1	NA	Can't access	Science of The Total Environment	8.01	g	16	112.366	29.4337
50	R96	X184	Humidity	Human disease incidence	Cases	Cases	Monthly mean relative	Brucellosis	Brucellosis	Bacteria	Z	Non-vectored	Brucella	NA	Livestock	1	(S)ARIMA	Seasonal autoregressive integrated moving average models	156	NA	Unstandardised coefficient	Linear	NA	-0.491	NA	NA	NA	NA	<0.05	0.014	decrease	Results	https://doi.org/10.1016/j.onehlt.2022.100449	Asia	China	Inner mongolia	NA	NA	2005-2017	2022	1	NA	N-value = number of months of study	One Health	4.419	NA	64	111.765	40.8173
50	R98	X186	Precipitation	Human disease incidence	Cases	Cases	Monthly total	Brucellosis	Brucellosis	Bacteria	Z	Non-vectored	Brucella	NA	Livestock	1	(S)ARIMA	Seasonal autoregressive integrated moving average models	156	NA	Unstandardised coefficient	Linear	NA	-0.09	NA	NA	NA	NA	<0.01	0.004	decrease	Abstract	https://doi.org/10.1016/j.onehlt.2022.100449	Asia	China	Inner mongolia	NA	NA	2005-2017	2022	1	1	N-value = number of months of study	One Health	4.419	NA	64	111.765	40.8173
50	R97	X185	Temperature	Human disease incidence	Cases	Cases	Monthly mean	Brucellosis	Brucellosis	Bacteria	Z	Non-vectored	Brucella	NA	Livestock	1	(S)ARIMA	Seasonal autoregressive integrated moving average models	156	NA	Unstandardised coefficient	Linear	NA	0.133	NA	NA	NA	NA	<0.05	0.046	increase	Abstract	https://doi.org/10.1016/j.onehlt.2022.100449	Asia	China	Inner mongolia	NA	NA	2005-2017	2022	1	6	N-value = number of months of study	One Health	4.419	NA	8	111.765	40.8173
224	R592	X798	Precipitation	Human disease incidence	Incidence	Cumulative relative risk	Weekly total	Rickettsioses	Typhus group rickettsiosis	Bacteria	ZVB	Vectored	Rickettsia	T	Mammals (multispecies)	1	DLNM	distributed lag nonlinear model	9129	NA	Relative risk	Non-linear	NA	NA	NA	NA	NA	NA	NA	NA	NA	Abstract	https://doi.org/10.1186/s12940-019-0558-3	Asia	China	Xishuangbanna Dai	21.9929	100.803	2005-2017	2020	1	NA	NA	BMC Environmental Health	NA	NA	NA	100.803	21.9929
224	R591	X797	Temperature	Human disease incidence	Incidence	Cumulative relative risk	Weekly mean	Rickettsioses	Typhus group rickettsiosis	Bacteria	ZVB	Vectored	Rickettsia	T	Mammals (multispecies)	1	DLNM	distributed lag nonlinear model	9129	NA	Relative risk	Non-linear	NA	NA	NA	NA	NA	NA	NA	NA	NA	Abstract	https://doi.org/10.1186/s12940-019-0558-3	Asia	China	Xishuangbanna Dai	21.9929	100.803	2005-2017	2020	1	NA	NA	BMC Environmental Health	NA	NA	NA	100.803	21.9929
53	R539	X198	Temperature	Human disease incidence	Incidence	Monthly Incidence	Daily mean	Brucellosis	Brucellosis	Bacteria	Z	Non-vectored	Brucella	NA	Livestock	1	DLNM	distributed lag nonlinear model	168	NA	Relative risk	Non-linear	NA	NA	NA	NA	95% Confidence	NA	NA	NA	NA	Abstract	https://doi.org/10.1186/s12889-020-08599-4	Asia	China	Yulin	38.2444	109.726	2005-2018	2020	1	NA	N-value is number of months in study	BMC Public Health	3.389	NA	NA	109.726	38.2444
145	R385	X568	Humidity	Human disease incidence	Cases	cases	Monthly mean	Brucellosis	Brucellosis	Bacteria	Z	Non-vectored	Brucella	NA	Livestock	1	Correlation	Spearman rank correlation	156	NA	Correlation coefficient	Linear	NA	-0.35	NA	NA	NA	NA	<0.001	NA	decrease	Results	10.7717/peerj.10113	Asia	China	Guanzhong basin	34.2717	108.762	2005-2018	2020	1	3	N-value = number of months in study	PeerJ	2.929	NA	27	108.762	34.2717
145	R382	X565	Humidity	Human disease incidence	Cases	cases	Monthly mean	Brucellosis	Brucellosis	Bacteria	Z	Non-vectored	Brucella	NA	Livestock	1	Correlation	Spearman rank correlation	156	NA	Correlation coefficient	Linear	NA	-0.22	NA	NA	NA	NA	<0.01	NA	decrease	Results	10.7717/peerj.10113	Asia	China	Shaanbei upland plateau	37.4824	109.553	2005-2018	2020	1	NA	N-value = number of months in study, Maximum correlation co-efficient not taken as immediate relationships were significant, non-linear options available	PeerJ	2.929	NA	27	109.553	37.4824
145	R384	X567	Precipitation	Human disease incidence	Cases	cases	Monthly total	Brucellosis	Brucellosis	Bacteria	Z	Non-vectored	Brucella	NA	Livestock	1	Correlation	Spearman rank correlation	156	NA	Correlation coefficient	Linear	NA	0.25	NA	NA	NA	NA	<0.01	NA	increase	Results	10.7717/peerj.10113	Asia	China	Guanzhong basin	34.2717	108.762	2005-2018	2020	1	NA	N-value = number of months in study, Maximum correlation co-efficient not taken as immediate relationships were significant, non-linear options available	PeerJ	2.929	NA	27	108.762	34.2717
145	R383	X566	Temperature	Human disease incidence	Cases	cases	Monthly mean	Brucellosis	Brucellosis	Bacteria	Z	Non-vectored	Brucella	NA	Livestock	1	Correlation	Spearman rank correlation	156	NA	Correlation coefficient	Linear	NA	0.36	NA	NA	NA	NA	<0.001	NA	increase	Results	10.7717/peerj.10113	Asia	China	Guanzhong basin	34.2717	108.762	2005-2018	2020	1	NA	N-value = number of months in study, Maximum correlation co-efficient not taken as immediate relationships were significant, non-linear options available	PeerJ	2.929	NA	27	108.762	34.2717
145	R381	X564	Precipitation	Human disease incidence	Cases	cases	Monthly total	Brucellosis	Brucellosis	Bacteria	Z	Non-vectored	Brucella	NA	Livestock	1	Correlation	Spearman rank correlation	156	NA	Correlation coefficient	Linear	NA	0.38	NA	NA	NA	NA	<0.001	NA	increase	Results	10.7717/peerj.10113	Asia	China	Shaanbei upland plateau	37.4824	109.553	2005-2018	2020	1	NA	N-value = number of months in study, Maximum correlation co-efficient not taken as immediate relationships were significant, non-linear options available	PeerJ	2.929	NA	27	109.553	37.4824
145	R380	X563	Temperature	Human disease incidence	Cases	cases	Monthly mean	Brucellosis	Brucellosis	Bacteria	Z	Non-vectored	Brucella	NA	Livestock	1	Correlation	Spearman rank correlation	156	NA	Correlation coefficient	Linear	NA	0.56	NA	NA	NA	NA	<0.001	NA	increase	Results	10.7717/peerj.10113	Asia	China	Shaanbei upland plateau	37.4824	109.553	2005-2018	2020	1	NA	N-value = number of months in study, Maximum correlation co-efficient not taken as immediate relationships were significant, non-linear options available	PeerJ	2.929	NA	27	109.553	37.4824
119	R278	X451	Precipitation	Human outbreak occurrence	Incidence	Outbreaks	Monthly mean	Arboviral diseases	Rift valley fever	Virus	ZVB	Vectored	Phlebovirus	Mosquito	Livestock	1	GL(M)M	Multivariable logitstic regression	69	NA	Odds ratio	Linear	NA	1.09	1.07	1.11	95% Confidence	NA	<0.0001	0	increase	Abstract	10.1371/journal.pone.0144570	Africa	Kenya	NA	NA	NA	2006-2007	2016	1	NA	NA	PLOS One	3.272	g	46	37.906	-0.023
8	R16	X30	Humidity	Human disease incidence	Cases	Cases	mean relative	Hantaviral diseases	Haemorrhagic fever with renal syndrome	Virus	Z	Non-vectored	Hantavirus	NA	Rodents	1	Correlation	Cross-correlation analysis	60	NA	Correlation coefficient	Linear	NA	0.247	NA	NA	NA	NA	<0.05	NA	increase	Discussion	10.1371/journal.pntd.0002615	Asia	China	Chenzhou	25.7705	113.015	2006-2010	2014	1	3	N-value is number of months of study	PLOS neglected tropical diseases	4.548	NA	4	113.015	25.7705
8	R15	X29	Precipitation	Human disease incidence	Cases	Cases	total	Hantaviral diseases	Haemorrhagic fever with renal syndrome	Virus	Z	Non-vectored	Hantavirus	NA	Rodents	1	Correlation	Cross-correlation analysis	60	NA	Correlation coefficient	Linear	NA	0.411	NA	NA	NA	NA	<0.01	NA	increase	Discussion	10.1371/journal.pntd.0002615	Asia	China	Chenzhou	25.7705	113.015	2006-2010	2014	1	5	N-value is number of months of study	PLOS neglected tropical diseases	4.548	NA	12	113.015	25.7705
8	R14	X28	Temperature	Human disease incidence	Cases	Cases	mean	Hantaviral diseases	Haemorrhagic fever with renal syndrome	Virus	Z	Non-vectored	Hantavirus	NA	Rodents	1	Correlation	Cross-correlation analysis	60	NA	Correlation coefficient	Linear	NA	0.515	NA	NA	NA	NA	<0.01	NA	increase	Discussion	10.1371/journal.pntd.0002615	Asia	China	Chenzhou	25.7705	113.015	2006-2010	2014	1	5	N-value is number of months of study	PLOS neglected tropical diseases	4.548	NA	12	113.015	25.7705
112	R251	X421	Temperature	Human disease incidence	Cases	Occurrence	Daily mean	Hantaviral diseases	Haemorrhagic fever with renal syndrome	Virus	Z	Non-vectored	Hantavirus	NA	Rodents	1	GAM	Generalised additive model	2190	NA	Percent change	Linear	NA	-12.82	-17.51	-7.85	95% Confidence	NA	<0.05	NA	decrease	Abstract	10.1007/s00484-013-0688-1)	Asia	China	Jiaonan	35.8725	120.046	2006-2011	2014	1	NA	N-value is number of days of study period, >17, logarithmic case count	International Journal of Biometeorology	3.413	g	200	120.046	35.8725
112	R252	X422	Precipitation	Human disease incidence	Cases	Occurrence	Daily mean relative	Hantaviral diseases	Haemorrhagic fever with renal syndrome	Virus	Z	Non-vectored	Hantavirus	NA	Rodents	1	GAM	Generalised additive model	2190	NA	Percent change	Linear	NA	-2.2	-3.56	-0.82	95% Confidence	NA	<0.05	NA	decrease	Abstract	10.1007/s00484-013-0688-1)	Asia	China	Jiaonan	35.8725	120.046	2006-2011	2014	1	0.03	N-value is number of days of study period	International Journal of Biometeorology	3.413	g	200	120.046	35.8725
112	R253	X423	Humidity	Human disease incidence	Cases	Occurrence	Daily total	Hantaviral diseases	Haemorrhagic fever with renal syndrome	Virus	Z	Non-vectored	Hantavirus	NA	Rodents	1	GAM	Generalised additive model	2190	NA	Percent change	Linear	NA	-1.21	-1.63	-0.79	95% Confidence	NA	<0.05	NA	decrease	Abstract	10.1007/s00484-013-0688-1)	Asia	China	Jiaonan	35.8725	120.046	2006-2011	2014	1	0.13	N-value is number of days of study period	International Journal of Biometeorology	3.413	g	14	120.046	35.8725
112	R250	X420	Temperature	Human disease incidence	Cases	Occurrence	Daily mean	Hantaviral diseases	Haemorrhagic fever with renal syndrome	Virus	Z	Non-vectored	Hantavirus	NA	Rodents	1	GAM	Generalised additive model	2190	NA	Percent change	Linear	NA	2.56	0.36	4.8	95% Confidence	NA	<0.05	NA	increase	Abstract	10.1007/s00484-013-0688-1)	Asia	China	Jiaonan	35.8725	120.046	2006-2011	2014	1	NA	N-value is number of days of study period, <17, logarithmic case count	International Journal of Biometeorology	3.413	g	14	120.046	35.8725
19	R32	X78	Temperature	Host infection	Seroprevalence	Prevalence in host	Monthly anomaly	Avian influenza	Avian Influenza	Virus	Z	Non-vectored	Alphainfluenzavirus	NA	Birds	1	GL(M)M	Generalised linear model	72	NA	Odds ratio	Linear	NA	0.88	NA	NA	NA	NA	>0.05	NA	decrease	Abstract	10.1186/s13567-016-0308-2	Oceania	Australia	Melbourne	-37.8409	144.946	2006-2012	2016	1	3	N-value is number of months of study, Anomaly means deviation from average value between 1961-1990	Veterinary Research	4.016	NA	64	144.946	-37.8409
19	R36	X82	Temperature	Host infection	Seroprevalence	Prevalence in host	Monthly anomaly	Avian influenza	Avian Influenza	Virus	Z	Non-vectored	Alphainfluenzavirus	NA	Birds	1	GL(M)M	Generalised linear model	72	NA	Odds ratio	Linear	NA	0.88	NA	NA	NA	NA	>0.05	NA	decrease	Abstract	10.1186/s13567-016-0308-2	Oceania	Australia	South East	-36.4802	143.931	2006-2012	2016	1	4	N-value is number of months of study, Anomaly means deviation from average value between 1961-1990	Veterinary Research	4.016	NA	64	143.931	-36.4802
19	R34	X80	Temperature	Host infection	Seroprevalence	Prevalence in host	Monthly anomaly	Avian influenza	Avian Influenza	Virus	Z	Non-vectored	Alphainfluenzavirus	NA	Birds	1	GL(M)M	Generalised linear model	72	NA	Odds ratio	Linear	NA	0.97	NA	NA	NA	NA	>0.05	NA	decrease	Abstract	10.1186/s13567-016-0308-2	Oceania	Australia	Victoria	-37.0201	144.965	2006-2012	2016	1	5	N-value is number of months of study, Anomaly means deviation from average value between 1961-1990	Veterinary Research	4.016	NA	64	144.965	-37.0201
19	R38	X84	Temperature	Host infection	Seroprevalence	Prevalence in host	Monthly anomaly	Avian influenza	Avian Influenza	Virus	Z	Non-vectored	Alphainfluenzavirus	NA	Birds	1	GL(M)M	Generalised linear model	72	NA	Odds ratio	Linear	NA	1.34	NA	NA	NA	NA	<0.05	NA	increase	Abstract	10.1186/s13567-016-0308-2	Oceania	Australia	Murray-Darling Basin	-35.4093	143.762	2006-2012	2016	1	6	N-value is number of months of study, Anomaly means deviation from average value between 1961-1990	Veterinary Research	4.016	NA	64	143.762	-35.4093
19	R33	X79	Precipitation	Host infection	Seroprevalence	Prevalence in host	Monthly anomaly	Avian influenza	Avian Influenza	Virus	Z	Non-vectored	Alphainfluenzavirus	NA	Birds	1	GL(M)M	Generalised linear model	72	NA	Odds ratio	Linear	NA	1.55	NA	NA	NA	NA	<0.001	NA	increase	Abstract	10.1186/s13567-016-0308-2	Oceania	Australia	Melbourne	-37.8409	144.946	2006-2012	2016	1	3	N-value is number of months of study, Anomaly means deviation from average value between 1961-1990	Veterinary Research	4.016	NA	64	144.946	-37.8409
19	R37	X83	Precipitation	Host infection	Seroprevalence	Prevalence in host	Monthly anomaly	Avian influenza	Avian Influenza	Virus	Z	Non-vectored	Alphainfluenzavirus	NA	Birds	1	GL(M)M	Generalised linear model	72	NA	Odds ratio	Linear	NA	1.59	NA	NA	NA	NA	<0.001	NA	increase	Abstract	10.1186/s13567-016-0308-2	Oceania	Australia	South East	-36.4802	143.931	2006-2012	2016	1	4	N-value is number of months of study, Anomaly means deviation from average value between 1961-1990	Veterinary Research	4.016	NA	64	143.931	-36.4802
19	R35	X81	Precipitation	Host infection	Seroprevalence	Prevalence in host	Monthly anomaly	Avian influenza	Avian Influenza	Virus	Z	Non-vectored	Alphainfluenzavirus	NA	Birds	1	GL(M)M	Generalised linear model	72	NA	Odds ratio	Linear	NA	1.67	NA	NA	NA	NA	<0.001	NA	increase	Abstract	10.1186/s13567-016-0308-2	Oceania	Australia	Victoria	-37.0201	144.965	2006-2012	2016	1	5	N-value is number of months of study, Anomaly means deviation from average value between 1961-1990	Veterinary Research	4.016	NA	64	144.965	-37.0201
19	R39	X85	Precipitation	Host infection	Seroprevalence	Prevalence in host	Monthly anomaly	Avian influenza	Avian Influenza	Virus	Z	Non-vectored	Alphainfluenzavirus	NA	Birds	1	GL(M)M	Generalised linear model	72	NA	Odds ratio	Linear	NA	2.48	NA	NA	NA	NA	<0.001	NA	increase	Abstract	10.1186/s13567-016-0308-2	Oceania	Australia	Murray-Darling Basin	-35.4093	143.762	2006-2012	2016	1	6	N-value is number of months of study, Anomaly means deviation from average value between 1961-1990	Veterinary Research	4.016	NA	64	143.762	-35.4093
61	R127	X240	Precipitation	Human disease incidence	Cases	Cases	Monthly total	Rickettsioses	Scrub typhus	Bacteria	ZVB	Vectored	Rickettsia	Mite	Mammals (multispecies)	1	GL(M)M	Time-series adjusted negative binomial	96	NA	Unstandardised coefficient	Linear	0.578	0.007	0.0045	0.0095	Std. error	0.0025	<0.01	0.001	increase	Abstract	10.1017/S0950268813003208	Asia	China	Laiwu	36.1928	117.657	2006-2012	2014	1	NA	N-value is number of months of study	Epidemiology and Infection	2.306	g	106	117.657	36.1928
61	R128	X241	Humidity	Human disease incidence	Cases	Cases	Monthly mean relative	Rickettsioses	Scrub typhus	Bacteria	ZVB	Vectored	Rickettsia	Mite	Mammals (multispecies)	1	GL(M)M	Time-series adjusted negative binomial	96	NA	Unstandardised coefficient	Linear	0.578	0.119	0.0828	0.1552	Std. error	0.0362	<0.01	0.005	increase	Abstract	10.1017/S0950268813003208	Asia	China	Laiwu	36.1928	117.657	2006-2012	2014	1	NA	N-value is number of months of study	Epidemiology and Infection	2.306	g	106	117.657	36.1928
61	R126	X239	Temperature	Human disease incidence	Cases	Cases	Monthly mean	Rickettsioses	Scrub typhus	Bacteria	ZVB	Vectored	Rickettsia	Mite	Mammals (multispecies)	1	GL(M)M	Time-series adjusted negative binomial	96	NA	Unstandardised coefficient	Linear	0.578	0.143	0.0637	0.2223	Std. error	0.0793	>0.05	0.071	increase	Abstract	10.1017/S0950268813003208	Asia	China	Laiwu	36.1928	117.657	2006-2012	2014	1	NA	N-value is number of months of study	Epidemiology and Infection	2.306	g	106	117.657	36.1928
111	R249	X419	Humidity	Human disease incidence	Incidence	Cases	Monthly mean relative	Rickettsioses	Scrub typhus	Bacteria	ZVB	Vectored	Rickettsia	Mite	Mammals (multispecies)	1	GL(M)M	Negative binomial regression	96	NA	Percent change	Linear	NA	-0.45	-1.33	0.45	95% Confidence	NA	>0.05	0.33	decrease	Abstract	10.1186/1471-2334-14-139	Asia	China	Guangzhou	23.129	113.253	2006-2012	2014	1	NA	N-value is number of months of study	BMC Infectious Diseases	3.147	g	14	113.253	23.129
111	R248	X418	Precipitation	Human disease incidence	Incidence	Cases	Monthly total	Rickettsioses	Scrub typhus	Bacteria	ZVB	Vectored	Rickettsia	Mite	Mammals (multispecies)	1	GL(M)M	Negative binomial regression	96	NA	Percent change	Linear	NA	0.05	0.03	0.08	95% Confidence	NA	<0.0001	0	increase	Abstract	10.1186/1471-2334-14-139	Asia	China	Guangzhou	23.129	113.253	2006-2012	2014	1	NA	N-value is number of months of study	BMC Infectious Diseases	3.147	g	14	113.253	23.129
111	R247	X417	Temperature	Human disease incidence	Incidence	Cases	Monthly mean	Rickettsioses	Scrub typhus	Bacteria	ZVB	Vectored	Rickettsia	Mite	Mammals (multispecies)	1	GL(M)M	Negative binomial regression	96	NA	Percent change	Linear	NA	15.61	14	17.24	95% Confidence	NA	<0.0001	0	increase	Abstract	10.1186/1471-2334-14-139	Asia	China	Guangzhou	23.129	113.253	2006-2012	2014	1	NA	N-value is number of months of study	BMC Infectious Diseases	3.147	g	14	113.253	23.129
86	R174	X332	Temperature	Human disease incidence	Incidence	Monthly cases	Monthly mean	Arboviral diseases	Japanese encephalitis	Virus	ZVB	Vectored	Flavivirus	Mosquito	Birds	1	Correlation	Spearman rank correlation	96	NA	Correlation coefficient	Linear	NA	0.15	NA	NA	NA	NA	>0.05	NA	increase	Discussion	10.3390/ijerph15040608	Asia	China	Shanxi	37.8715	112.551	2006-2014	2018	1	NA	N-value is number of months of study, 1197 individuals	Environmental and Public Health	3.339	NA	200	112.551	37.8715
86	R176	X334	Humidity	Human disease incidence	Incidence	Monthly	Monthly	Arboviral diseases	Japanese encephalitis	Virus	ZVB	Vectored	Flavivirus	Mosquito	Birds	1	Correlation	Spearman rank correlation	96	NA	Correlation coefficient	Linear	NA	0.326	NA	NA	NA	NA	<0.01	NA	increase	Discussion	10.3390/ijerph15040608	Asia	China	Shanxi	37.8715	112.551	2006-2014	2018	1	NA	N-value is number of months of study, 1197 individuals	Environmental and Public Health	3.339	NA	200	112.551	37.8715
86	R175	X333	Precipitation	Human disease incidence	Incidence	Monthly cases	Monthly total	Arboviral diseases	Japanese encephalitis	Virus	ZVB	Vectored	Flavivirus	Mosquito	Birds	1	Correlation	Spearman rank correlation	96	NA	Correlation coefficient	Linear	NA	0.415	NA	NA	NA	NA	<0.01	NA	increase	Abstract	10.3390/ijerph15040608	Asia	China	Shanxi	37.8715	112.551	2006-2014	2018	1	NA	N-value is number of months of study, 1197 individuals	Environmental and Public Health	3.339	NA	200	112.551	37.8715
142	R369	X552	Humidity	Human disease incidence	Cases	Cases	NA	Rickettsioses	Scrub typhus	Bacteria	ZVB	Vectored	Rickettsia	Mite	Mammals (multispecies)	1	GL(M)M	Univariate Poisson regression	108	NA	Incidence rate ratio	Linear	NA	0.9	0.9	0.91	95% Confidence	NA	<0.0001	0	decrease	Abstract	10.1371/journal.pntd.0004875	Asia	China	NA	NA	NA	2006-2014	2016	1	NA	N-value is number of months in study period	PLOS neglected tropical diseases	4.548	g	200	104.195	35.8617
142	R368	X550	Temperature	Human disease incidence	Cases	Cases	NA	Rickettsioses	Scrub typhus	Bacteria	ZVB	Vectored	Rickettsia	Mite	Mammals (multispecies)	1	GL(M)M	Univariate Poisson regression	98976	NA	Incidence rate ratio	Linear	NA	1.06	1.05	1.07	95% Confidence	NA	<0.0001	0	increase	Abstract	10.1371/journal.pntd.0004875	Asia	China	NA	NA	NA	2006-2014	2016	1	NA	N-value - number of counties (1031) * number of months in study period	PLOS neglected tropical diseases	4.548	g	200	104.195	35.8617
110	R244	X414	Temperature	Human disease incidence	Incidence	Cases	Monthly mean	Hantaviral diseases	Haemorrhagic fever with renal syndrome	Virus	Z	Non-vectored	Hantavirus	NA	Rodents	1	GL(M)M	Negative binomial regression	108	NA	Percent change	Linear	NA	-5.543	-5.564	-5.523	95% Confidence	NA	<0.01	NA	decrease	Abstract	https://doi.org/10.1371/journal.pntd.0006604	Asia	China	Guangzhou	23.129	113.253	2006-2015	2018	1	NA	N-value is number of months of study	PLOS neglected tropical diseases	4.548	g	14	113.253	23.129
110	R246	X416	Humidity	Human disease incidence	Incidence	Cases	Monthly mean relative	Hantaviral diseases	Haemorrhagic fever with renal syndrome	Virus	Z	Non-vectored	Hantavirus	NA	Rodents	1	GL(M)M	Negative binomial regression	108	NA	Percent change	Linear	NA	-2.381	-2.405	-2.358	95% Confidence	NA	<0.05	NA	increase	Abstract	https://doi.org/10.1371/journal.pntd.0006604	Asia	China	Guangzhou	23.129	113.253	2006-2015	2018	1	4	N-value is number of months of study	PLOS neglected tropical diseases	4.548	g	14	113.253	23.129
110	R245	X415	Precipitation	Human disease incidence	Incidence	Cases	Monthly total	Hantaviral diseases	Haemorrhagic fever with renal syndrome	Virus	Z	Non-vectored	Hantavirus	NA	Rodents	1	GL(M)M	Negative binomial regression	108	NA	Percent change	Linear	NA	-0.075	-0.076	-0.074	95% Confidence	NA	<0.05	NA	increase	Abstract	https://doi.org/10.1371/journal.pntd.0006604	Asia	China	Guangzhou	23.129	113.253	2006-2015	2018	1	NA	N-value is number of months of study	PLOS neglected tropical diseases	4.548	g	14	113.253	23.129
37	R68	X144	Temperature	Human disease incidence	Incidence	Cases	NA	Leptospirosis	Leptospirosis	Bacteria	Z	Non-vectored	Leptospira	NA	Rodents	1	GL(M)M	Generalised linear model	120	NA	Incidence rate ratio	Linear	NA	0.857	0.792	0.929	95% Confidence	NA	<0.05	NA	decrease	Abstract	https://doi.org/10.1016/j.envres.2019.06.004	Asia	China	Mengla	21.4667	101.583	2006-2016	2019	1	1	N-value is number of months of study	Mary Ann Liebert: vector-borne and zoonotic diseases	2.2	g	200	101.583	21.4667
37	R69	X145	Precipitation	Human disease incidence	Incidence	Cases	Monthly total	Leptospirosis	Leptospirosis	Bacteria	Z	Non-vectored	Leptospira	NA	Rodents	1	GL(M)M	Generalised linear model	120	NA	Incidence rate ratio	Linear	NA	0.989	0.985	0.993	95% Confidence	NA	<0.05	NA	decrease	Abstract	https://doi.org/10.1016/j.envres.2019.06.004	Asia	China	Mengla	21.4667	101.583	2006-2016	2019	1	6	N-value is number of months of study	Mary Ann Liebert: vector-borne and zoonotic diseases	2.2	g	200	101.583	21.4667
37	R71	X147	Precipitation	Human disease incidence	Incidence	Cases	Monthly total	Leptospirosis	Leptospirosis	Bacteria	Z	Non-vectored	Leptospira	NA	Rodents	1	GL(M)M	Generalised linear model	120	NA	Incidence rate ratio	Linear	NA	1.013	1.003	1.023	95% Confidence	NA	<0.05	NA	increase	Abstract	https://doi.org/10.1016/j.envres.2019.06.004	Asia	China	Yilong	31.5199	106.402	2006-2016	2019	1	1	N-value is number of months of study	Mary Ann Liebert: vector-borne and zoonotic diseases	2.2	g	200	106.402	31.5199
37	R70	X146	Temperature	Human disease incidence	Incidence	Cases	Monthly mean	Leptospirosis	Leptospirosis	Bacteria	Z	Non-vectored	Leptospira	NA	Rodents	1	GL(M)M	Generalised linear model	120	NA	Incidence rate ratio	Linear	NA	1.193	1.095	1.301	95% Confidence	NA	<0.05	NA	increase	Abstract	https://doi.org/10.1016/j.envres.2019.06.004	Asia	China	Yilong	31.5199	106.402	2006-2016	2019	1	3	N-value is number of months of study	Mary Ann Liebert: vector-borne and zoonotic diseases	2.2	g	200	106.402	31.5199
186	R554	X687	Temperature	Human disease incidence	Cases	Cases	Monthly mean	Hantaviral diseases	Haemorrhagic fever with renal syndrome	Virus	Z	Non-vectored	Hantavirus	NA	Rodents	1	GL(M)M	Generalised estimating equation model	254	NA	Maximum coefficient	Non-linear	NA	-0.032	-0.039	-0.025	Std. error	0.007	<0.001	NA	decrease	Discussion	https://doi.org/10.1016/j.scitotenv.2020.137564	Asia	China	Temperate zone	NA	NA	2006-2016	2020	1	1	NA	Science of The Total Environment	8.01	NA	NA	107.119	38.266
186	R555	X688	Precipitation	Human disease incidence	Cases	Cases	Monthly total	Hantaviral diseases	Haemorrhagic fever with renal syndrome	Virus	Z	Non-vectored	Hantavirus	NA	Rodents	ln(mm)	GL(M)M	Generalised estimating equation model	35373	NA	NA	Non-linear	NA	NA	NA	NA	95% CI	NA	NA	NA	NA	Discussion	https://doi.org/10.1016/j.scitotenv.2020.137564	Asia	China	Temperate zone	NA	NA	2006-2016	2020	1	1	NA	Science of The Total Environment	8.01	NA	NA	107.119	38.266
186	R556	X689	Humidity	Human disease incidence	Cases	Cases	Monthly mean relative	Hantaviral diseases	Haemorrhagic fever with renal syndrome	Virus	Z	Non-vectored	Hantavirus	NA	Rodents	1	GL(M)M	Generalised estimating equation model	35373	NA	NA	Non-linear	NA	NA	NA	NA	95% CI	NA	NA	NA	NA	Discussion	https://doi.org/10.1016/j.scitotenv.2020.137564	Asia	China	Temperate zone	NA	NA	2006-2017	2020	1	1	NA	Science of The Total Environment	8.01	NA	NA	107.119	38.266
186	R557	X690	Temperature	Human disease incidence	Cases	Cases	Monthly mean	Hantaviral diseases	Haemorrhagic fever with renal syndrome	Virus	Z	Non-vectored	Hantavirus	NA	Rodents	1	GL(M)M	Generalised estimating equation model	254	NA	Maximum coefficient	Non-linear	NA	-0.574	-0.585	-0.563	Std. error	0.011	<0.001	NA	decrease	Discussion	https://doi.org/10.1016/j.scitotenv.2020.137564	Asia	China	Warm Temperate zone	NA	NA	2006-2018	2020	1	2	NA	Science of The Total Environment	8.01	NA	NA	109.725	29.118
186	R558	X691	Precipitation	Human disease incidence	Cases	Cases	Monthly total	Hantaviral diseases	Haemorrhagic fever with renal syndrome	Virus	Z	Non-vectored	Hantavirus	NA	Rodents	ln(mm)	GL(M)M	Generalised estimating equation model	36538	NA	NA	Non-linear	NA	NA	NA	NA	95% CI	NA	NA	NA	NA	Discussion	https://doi.org/10.1016/j.scitotenv.2020.137564	Asia	China	Warm Temperate zone	NA	NA	2006-2019	2020	1	2	NA	Science of The Total Environment	8.01	NA	NA	109.725	29.118
186	R559	X692	Humidity	Human disease incidence	Cases	Cases	Monthly mean relative	Hantaviral diseases	Haemorrhagic fever with renal syndrome	Virus	Z	Non-vectored	Hantavirus	NA	Rodents	1	GL(M)M	Generalised estimating equation model	36538	NA	NA	Non-linear	NA	NA	NA	NA	95% CI	NA	NA	NA	NA	Discussion	https://doi.org/10.1016/j.scitotenv.2020.137564	Asia	China	Warm Temperate zone	NA	NA	2006-2020	2020	1	2	NA	Science of The Total Environment	8.01	NA	NA	109.725	29.118
186	R560	X693	Temperature	Human disease incidence	Cases	Cases	Monthly mean	Hantaviral diseases	Haemorrhagic fever with renal syndrome	Virus	Z	Non-vectored	Hantavirus	NA	Rodents	1	GL(M)M	Generalised estimating equation model	254	NA	Maximum coefficient	Non-linear	NA	0.188	0.183	0.193	Std. error	0.005	<0.001	NA	increase	Discussion	https://doi.org/10.1016/j.scitotenv.2020.137564	Asia	China	Subtropical zone	NA	NA	2006-2021	2020	1	3	NA	Science of The Total Environment	8.01	NA	NA	108.78	22.513
186	R561	X694	Precipitation	Human disease incidence	Cases	Cases	Monthly total	Hantaviral diseases	Haemorrhagic fever with renal syndrome	Virus	Z	Non-vectored	Hantavirus	NA	Rodents	ln(mm)	GL(M)M	Generalised estimating equation model	27041	NA	NA	Non-linear	NA	NA	NA	NA	95% CI	NA	NA	NA	NA	Discussion	https://doi.org/10.1016/j.scitotenv.2020.137564	Asia	China	Subtropical zone	NA	NA	2006-2022	2020	1	3	NA	Science of The Total Environment	8.01	NA	NA	108.78	22.513
186	R562	X695	Humidity	Human disease incidence	Cases	Cases	Monthly mean relative	Hantaviral diseases	Haemorrhagic fever with renal syndrome	Virus	Z	Non-vectored	Hantavirus	NA	Rodents	1	GL(M)M	Generalised estimating equation model	27041	NA	NA	Non-linear	NA	NA	NA	NA	95% CI	NA	NA	NA	NA	Discussion	https://doi.org/10.1016/j.scitotenv.2020.137564	Asia	China	Subtropical zone	NA	NA	2006-2023	2020	1	3	NA	Science of The Total Environment	8.01	NA	NA	108.78	22.513
59	R121	X232	Temperature	Host abundance	Abundance	Host number	Annual mean	Hantaviral diseases	Hantaviruses	Virus	Z	Non-vectored	Hantavirus	NA	Rodents	1	GL(M)M	Univariate logistic regression	108	NA	Odds ratio	Linear	NA	0.33	0.28	0.37	95% Confidence	NA	<0.0001	0	decrease	Results	10.4269/ajtmh.15-0486	Asia	China	Hunan	27.6432	112.954	2007-2010	2016	1	NA	17-18, N-value is number of sample sites used(27)*number of years, 3084 was number of individuals	American Journal of Tropical Medicine and Hygiene	2.106	g	46	112.954	27.6432
59	R123	X235	Precipitation	Host abundance	Abundance	Host number	Annual total	Hantaviral diseases	Hantaviruses	Virus	Z	Non-vectored	Hantavirus	NA	Rodents	1	GL(M)M	Univariate logistic regression	108	NA	Odds ratio	Linear	NA	4.54	3.89	5.29	95% Confidence	NA	<0.0001	0	increase	Abstract	10.4269/ajtmh.15-0486	Asia	China	Hunan	27.6432	112.954	2007-2010	2016	1	NA	1200-1400mm, N-value is number of sample sites used(27)*number of years, 3084 was number of individuals	American Journal of Tropical Medicine and Hygiene	2.106	g	46	112.954	27.6432
59	R122	X234	Precipitation	Host abundance	Abundance	Host number	Annual total	Hantaviral diseases	Hantaviruses	Virus	Z	Non-vectored	Hantavirus	NA	Rodents	1	GL(M)M	Univariate logistic regression	108	NA	Odds ratio	Linear	NA	8.99	7.65	10.57	95% Confidence	NA	<0.0001	0	increase	Abstract	10.4269/ajtmh.15-0486	Asia	China	Hunan	27.6432	112.954	2007-2010	2016	1	NA	<1200mm, N-value is number of sample sites used (27)*number of years, 3084 was number of individuals	American Journal of Tropical Medicine and Hygiene	2.106	g	46	112.954	27.6432
128	R307	X481	Temperature	Host abundance	Abundance	Abundance of host	Monthly maximum	Hantaviral diseases	Hantavirus pulmonary syndrome	Virus	Z	Non-vectored	Hantavirus	NA	Rodents	1	GL(M)M	Logistic regression	204	NA	Unstandardised coefficient	Linear	NA	-0.49	-0.508	-0.472	Std. error	0.018	<0.01	0.005	decrease	Abstract	https://doi.org/10.3201/eid2401.171372	South America	Argentina	Otamendi Nature Reserve	-34.166	-58.8027	2007-2012	2018	1	1	Grass mouse	Emerging infectious diseases	4.568	g	106	-58.8027	-34.166
128	R310	X484	Temperature	Host abundance	Abundance	Abundance of host	Monthly maximum	Hantaviral diseases	Hantavirus pulmonary syndrome	Virus	Z	Non-vectored	Hantavirus	NA	Rodents	1	GL(M)M	Logistic regression	36	NA	Unstandardised coefficient	Linear	NA	-0.12	-0.16	-0.08	Std. error	0.04	<0.001	0.002	decrease	Abstract	https://doi.org/10.3201/eid2401.171372	South America	Argentina	Otamendi Nature Reserve	-34.166	-58.8027	2007-2012	2018	1	1	Yellow pigmy rice rat	Emerging infectious diseases	4.568	g	106	-58.8027	-34.166
128	R308	X482	Precipitation	Host abundance	Abundance	Abundance of host	Monthly total	Hantaviral diseases	Hantavirus pulmonary syndrome	Virus	Z	Non-vectored	Hantavirus	NA	Rodents	1	GL(M)M	Logistic regression	204	NA	Unstandardised coefficient	Linear	NA	0.002	0.001	0.003	Std. error	0.001	<0.001	0.001	increase	Abstract	https://doi.org/10.3201/eid2401.171372	South America	Argentina	Otamendi Nature Reserve	-34.166	-58.8027	2007-2012	2018	1	2	Grass mouse	Emerging infectious diseases	4.568	g	106	-58.8027	-34.166
[truncated: 181 more rows]
[truncated: 7 more columns]

## Sheet: Dataset
Reference_ID	row_unique	Data_ID	Environmental_condition	General_response	Response	Specific_response	Environmental_metric	General_Disease	Disease	Pathogen	Transmission	Transmission_type	Pathogen_genus	vector	Principal_reservoir	Specific_scale	General_Stats_Method	Statistical_method	N.value	temp_altered	Type	Linear_Nonlinear	R.squared	Value	Lower	Upper	Error	Std._error	P.value_general	P.value_specific	Direction	Direction_statement	DOI	Continent	Country	Location	Latitude_	Longitude	Study_period	Date_published	Dummy	lag_period_months	Notes	Journal	Journal_5yr_Impact	es	weight	sample.size	se
[truncated: 592 more rows]
[truncated: 7 more columns]

[truncated: 2 more sheets: Studies, Literature_Search_Log]
